# Supplementary material for: An enhanced procedure for urban mobile methane leak detection
Source: Heliyon. 2020 Oct 9;6(10):e04876. doi: 10.1016/j.heliyon.2020.e04876 (PMC7560587; doi:10.1016/j.heliyon.2020.e04876)
Supplement: Danbury 2019 - File List [file mmc1.csv]

File	CSV Name	DAT Name	Comment
1	NA	CFADS2211-20190318-094319Z-DataLog_User.dat	N/A
2	NA	CFADS2211-20190318-110752Z-DataLog_User.dat	N/A
3	NA	CFADS2211-20190318-110845Z-DataLog_User.dat	transit
4	NA	CFADS2211-20190318-112538Z-DataLog_User.dat	Danbury
5	NA	CFADS2211-20190318-113525Z-DataLog_User.dat	Danbury
6	NA	CFADS2211-20190318-114319Z-DataLog_User.dat	Danbury
7	NA	CFADS2211-20190318-115454Z-DataLog_User.dat	Danbury
8	NA	CFADS2211-20190318-115808Z-DataLog_User.dat	Danbury
9	NA	CFADS2211-20190318-120436Z-DataLog_User.dat	Danbury
10	NA	CFADS2211-20190318-120956Z-DataLog_User.dat	Danbury
11	NA	CFADS2211-20190318-122128Z-DataLog_User.dat	Danbury
12	NA	CFADS2211-20190318-123038Z-DataLog_User.dat	Danbury
13	NA	CFADS2211-20190318-123337Z-DataLog_User.dat	Danbury
14	NA	CFADS2211-20190318-124834Z-DataLog_User.dat	Danbury
15	NA	CFADS2211-20190318-125416Z-DataLog_User.dat	Danbury
16	NA	CFADS2211-20190318-125519Z-DataLog_User.dat	Danbury
17	NA	CFADS2211-20190318-125942Z-DataLog_User.dat	Danbury
18	NA	CFADS2211-20190318-130825Z-DataLog_User.dat	Danbury
19	NA	CFADS2211-20190318-131521Z-DataLog_User.dat	Danbury
20	NA	CFADS2211-20190318-132409Z-DataLog_User.dat	Danbury
21	NA	CFADS2211-20190318-132713Z-DataLog_User.dat	Danbury
22	NA	CFADS2211-20190318-132906Z-DataLog_User.dat	Danbury
23	NA	CFADS2211-20190318-134152Z-DataLog_User.dat	Danbury
24	NA	CFADS2211-20190318-135612Z-DataLog_User.dat	Danbury
25	NA	CFADS2211-20190318-135922Z-DataLog_User.dat	Danbury
26	NA	CFADS2211-20190318-140141Z-DataLog_User.dat	Danbury
27	NA	CFADS2211-20190318-140608Z-DataLog_User.dat	Danbury
28	NA	CFADS2211-20190318-141425Z-DataLog_User.dat	Danbury
29	NA	CFADS2211-20190318-141826Z-DataLog_User.dat	Danbury
30	NA	CFADS2211-20190318-143814Z-DataLog_User.dat	Danbury
31	NA	CFADS2211-20190318-145706Z-DataLog_User.dat	Danbury
32	NA	CFADS2211-20190318-150440Z-DataLog_User.dat	Danbury
33	NA	CFADS2211-20190318-151357Z-DataLog_User.dat	Danbury
34	NA	CFADS2211-20190318-152346Z-DataLog_User.dat	Danbury
35	NA	CFADS2211-20190318-153056Z-DataLog_User.dat	Danbury
36	NA	CFADS2211-20190318-155356Z-DataLog_User.dat	Danbury
37	NA	CFADS2211-20190318-161320Z-DataLog_User.dat	Danbury
38	NA	CFADS2211-20190318-173211Z-DataLog_User.dat	transit
39	NA	CFADS2211-20190318-182120Z-DataLog_User.dat	transit
40	NA	CFADS2211-20190318-182406Z-DataLog_User.dat	transit
41	NA	CFADS2211-20190318-184353Z-DataLog_User.dat	transit
42	NA	CFADS2211-20190318-184529Z-DataLog_User.dat	transit
43	NA	CFADS2211-20190318-185550Z-DataLog_User.dat	transit
44	NA	CFADS2211-20190318-190203Z-DataLog_User.dat	transit
45	NA	CFADS2211-20190318-190327Z-DataLog_User.dat	transit
46	NA	CFADS2211-20190318-192033Z-DataLog_User.dat	New London
47	NA	CFADS2211-20190318-193005Z-DataLog_User.dat	New London
48	NA	CFADS2211-20190318-195022Z-DataLog_User.dat	New London
49	NA	CFADS2211-20190318-200016Z-DataLog_User.dat	New London
50	NA	CFADS2211-20190318-200613Z-DataLog_User.dat	New London
51	NA	CFADS2211-20190318-202202Z-DataLog_User.dat	New London
52	NA	CFADS2211-20190318-203500Z-DataLog_User.dat	New London
53	NA	CFADS2211-20190318-210300Z-DataLog_User.dat	transit
54	NA	CFADS2211-20190318-210528Z-DataLog_User.dat	transit
55	NA	CFADS2211-20190318-215316Z-DataLog_User.dat	transit
