# Supplementary material for: An enhanced procedure for urban mobile methane leak detection
Source: Heliyon. 2020 Oct 9;6(10):e04876. doi: 10.1016/j.heliyon.2020.e04876 (PMC7560587; doi:10.1016/j.heliyon.2020.e04876)
Supplement: Danbury 2019 - outliers [file mmc2.csv]

	DATE	TIME	FRAC_DAYS_SINCE_JAN1	FRAC_HRS_SINCE_JAN1	EPOCH_TIME	ALARM_STATUS	species	solenoid_valves	MPVPosition	OutletValve	CavityPressure	CavityTemp	WarmBoxTemp	EtalonTemp	DasTemp	CH4	GPS_TIME	GPS_ABS_LAT	GPS_ABS_LONG	WS_WIND_SPEED	WS_WIND_DIRECTION	WS_TEMP	WS_REL_HUMIDITY	WS_PRESSURE	filename	ddiff	lat	lon	outlier	omit	omitf
477	1/1/2006	49:23.4	0.07596545	1.823171	1136098163	0	2	0	0	28179.12427	140.068851	44.99956513	44.99947357	44.92684174	34.60209424	5.150011716	43031	41.38987324	-73.45069503	0	0	0	0	0	CFADS2211-20190318-114319Z-DataLog_User.dat	0.00570408	41.38987324	-73.45069503	1	0	0
80	1/1/2006	02:25.2	0.08501394	2.040334	1136098945	0	2	0	0	28549.14346	139.9428414	44.99700165	44.99961913	44.92711639	34	4.911841126	43801	41.38555231	-73.44736765	0	0	0	0	0	CFADS2211-20190318-120436Z-DataLog_User.dat	0.008987993	41.38555231	-73.44736765	1	0	0
801	1/1/2006	05:44.6	0.17065489	4.095717	1136106345	0	2	0	0	29033.42403	140.1053734	44.99906822	45.00042281	44.92911234	33.4375	4.70804333	51085	41.40193914	-73.44747876	0	0	0	0	0	CFADS2211-20190318-140608Z-DataLog_User.dat	0.005984828	41.40193914	-73.44747876	1	0	0
19	1/1/2006	06:27.4	0.08781665	2.1076	1136099187	0	2	0	0	28751.56141	140.0176558	44.99956513	44.9996872	44.92714691	33.625	4.602313798	44039	41.38523673	-73.44719264	0	0	0	0	0	CFADS2211-20190318-120956Z-DataLog_User.dat	0.005274939	41.38523673	-73.44719264	1	0	0
28	1/1/2006	06:41.4	0.08797928	2.111503	1136099201	0	2	0	0	28715.54791	140.2108408	44.99922943	44.99962616	44.92733002	33.625	4.56089563	44053	41.38615376	-73.44775821	0	0	0	0	0	CFADS2211-20190318-120956Z-DataLog_User.dat	0.004379127	41.38615376	-73.44775821	1	0	0
9	1/1/2006	06:11.6	0.08763438	2.103225	1136099172	0	2	0	0	28711.60019	139.9055375	44.99980927	44.9996872	44.92775726	33.65674603	4.551537408	44024	41.38518608	-73.44617592	0	0	0	0	0	CFADS2211-20190318-120956Z-DataLog_User.dat	0.011951629	41.38518608	-73.44617592	1	0	0
161	1/1/2006	00:04.1	0.12504689	3.001125	1136102404	0	2	0	0	27975.77754	139.9874951	44.99855804	44.99843597	44.92623138	34.4375	4.526904757	47206	41.39351666	-73.45118717	0	0	0	0	0	CFADS2211-20190318-125942Z-DataLog_User.dat	0.002943464	41.39351666	-73.45118717	1	0	0
51	1/1/2006	55:09.7	0.07997372	1.919369	1136098510	0	2	0	0	28105.0041	139.9218913	44.9988327	44.99954801	44.92766006	34.41269841	4.519832128	43372	41.39005976	-73.44985676	0	0	0	0	0	CFADS2211-20190318-115808Z-DataLog_User.dat	0.003793446	41.39005976	-73.44985676	1	0	0
15	1/1/2006	06:21.1	0.08774415	2.10586	1136099181	0	2	0	0	29403.4313	140.3473921	44.99953461	44.9996872	44.92736054	33.6875	4.490926367	44033	41.38487777	-73.44690121	0	0	0	0	0	CFADS2211-20190318-120956Z-DataLog_User.dat	0.00413058	41.38487777	-73.44690121	1	0	0
196	1/1/2006	58:30.9	0.08230173	1.975242	1136098711	0	2	0	0	28587.16158	139.9117109	44.99892426	44.99932098	44.92675018	34.3125	4.362734785	43570	41.38592503	-73.44760415	0	0	0	0	0	CFADS2211-20190318-115808Z-DataLog_User.dat	0.003207508	41.38592503	-73.44760415	1	0	0
257	1/1/2006	59:57.0	0.08329901	1.999176	1136098797	0	2	0	0	28481.04044	139.9806753	44.99925995	44.99953461	44.92726898	34.17277487	3.98916218	43655	41.38986307	-73.4503882	0	0	0	0	0	CFADS2211-20190318-115808Z-DataLog_User.dat	0.001480446	41.38986307	-73.4503882	1	0	0
281	1/1/2006	57:44.4	0.16509714	3.962331	1136105864	0	2	0	0	27702.62867	139.9906079	44.99939512	45.00130894	44.92925263	34.25	3.75745316	50612	41.40818144	-73.44032975	0	0	0	0	0	CFADS2211-20190318-135922Z-DataLog_User.dat	0.002666303	41.40818144	-73.44032975	1	0	0
3146	1/1/2006	18:19.0	0.30438612	7.305267	1136117899	0	2	0	0	28092.63751	140.0248009	45.00829315	45.01622772	44.94164276	45.84689153	3.548918077	62459	41.38662371	-73.4449868	0	0	0	0	0	CFADS2211-20190318-161320Z-DataLog_User.dat	5.10E-06	41.38662371	-73.4449868	1	0	0
37	1/1/2006	06:55.2	0.08813866	2.115328	1136099215	0	2	0	0	29039.07609	140.0895561	44.9996901	44.99962616	44.92726026	33.625	3.464183248	44066	41.38695732	-73.44829295	0	0	0	0	0	CFADS2211-20190318-120956Z-DataLog_User.dat	0	41.38695732	-73.44829295	1	0	0
462	1/1/2006	49:00.8	0.07570395	1.816895	1136098141	0	2	0	0	28431.93864	139.8325262	44.99953461	44.99959564	44.92742157	34.5625	3.228188648	43009	41.3904629	-73.44858964	0	0	0	0	0	CFADS2211-20190318-114319Z-DataLog_User.dat	0.002610275	41.3904629	-73.44858964	1	0	0
420	1/1/2006	25:36.2	0.18444706	4.426729	1136107536	0	2	0	0	27704.75153	139.9562749	44.99880219	45.00014496	44.92919159	32.5	3.110082361	52258	41.39770728	-73.46622826	0	0	0	0	0	CFADS2211-20190318-141826Z-DataLog_User.dat	0.001600955	41.39770728	-73.46622826	1	0	0
253	1/1/2006	44:27.6	0.07254112	1.740987	1136097868	0	2	0	0	28145.78225	140.0450027	45.00057221	44.99993134	44.92742157	34.5625	3.045820976	42733	41.3927661	-73.45347693	0	0	0	0	0	CFADS2211-20190318-114319Z-DataLog_User.dat	0	41.3927661	-73.45347693	1	0	0
150	1/1/2006	08:40.5	0.13102379	3.144571	1136102920	0	2	0	0	27900.88713	139.9744847	44.99856284	44.99925755	44.92764893	33.375	3.020779277	47714	41.39835915	-73.45672586	0	0	0	0	0	CFADS2211-20190318-130825Z-DataLog_User.dat	0.006397234	41.39835915	-73.45672586	1	0	0
10	1/1/2006	31:08.5	0.06329247	1.519019	1136097068	0	2	0	0	27862.10189	139.9118318	45.00020599	44.99993134	44.92787933	34.4375	2.91038354	41953	41.40193367	-73.45902641	0	0	0	0	0	CFADS2211-20190318-113525Z-DataLog_User.dat	0.005593934	41.40193367	-73.45902641	1	0	0
54	1/1/2006	28:11.8	0.10291395	2.469935	1136100492	0	2	0	0	31465.0825	140.0609636	45.00106049	45.00014496	44.92842865	34.75	2.910083451	45322	41.38070262	-73.43758268	0	0	0	0	0	CFADS2211-20190318-123038Z-DataLog_User.dat	0	41.38070262	-73.43758268	1	0	0
78	1/1/2006	28:44.9	0.10329713	2.479131	1136100525	0	2	0	0	27756.19605	139.8971176	45.00124072	45.00047921	44.92835595	34.75	2.891431726	45356	41.38151688	-73.4386434	0	0	0	0	0	CFADS2211-20190318-123038Z-DataLog_User.dat	0.005854002	41.38151688	-73.4386434	1	0	0
261	1/1/2006	18:07.2	0.13758382	3.302012	1136103487	0	2	0	0	28155.73287	139.9346076	44.99904633	44.99932098	44.92751312	32.0625	2.832878302	48272	41.3956616	-73.44848903	0	0	0	0	0	CFADS2211-20190318-131521Z-DataLog_User.dat	0.002511148	41.3956616	-73.44848903	1	0	0
163	1/1/2006	55:36.9	0.12195539	2.926929	1136102137	0	2	0	0	27926.01411	139.9924022	44.99742889	45.00029755	44.92775726	35.0625	2.808872707	46943	41.38253081	-73.44006856	0	0	0	0	0	CFADS2211-20190318-125519Z-DataLog_User.dat	0.015613175	41.38253081	-73.44006856	1	0	0
291	1/1/2006	37:19.8	0.06759024	1.622166	1136097440	0	2	0	0	29430.46642	139.9890807	44.99910542	44.99962616	44.92734665	34.4375	2.80828464	42319	41.39872211	-73.45783239	0	0	0	0	0	CFADS2211-20190318-113525Z-DataLog_User.dat	0.0005027	41.39872211	-73.45783239	1	0	0
359	1/1/2006	38:49.8	0.06863243	1.647178	1136097530	0	2	0	0	28218.32126	140.0634677	44.99965942	44.99983139	44.92750473	34.5	2.760909357	42408	41.39752383	-73.45574537	0	0	0	0	0	CFADS2211-20190318-113525Z-DataLog_User.dat	0.015421963	41.39752383	-73.45574537	1	0	0
69	1/1/2006	22:30.2	0.05729356	1.375045	1136096550	0	2	0	0	28796.22508	139.9946773	45.00013649	45.00086156	44.92857277	34.125	2.741070405	41443	41.40248292	-73.45919688	0	0	0	0	0	CFADS2211-20190318-112538Z-DataLog_User.dat	0.004329506	41.40248292	-73.45919688	1	0	0
388	1/1/2006	38:25.8	0.11002105	2.640505	1136101106	0	2	0	0	27834.97581	140.0113377	45.00026703	45.00023651	44.92803192	35.75	2.729331624	45928	41.38619654	-73.44532026	0	0	0	0	0	CFADS2211-20190318-123337Z-DataLog_User.dat	2.36E-06	41.38619654	-73.44532026	1	0	0
122	1/1/2006	54:43.1	0.1213321	2.91197	1136102083	0	2	0	0	27888.18923	139.9870952	44.99990082	45.00008392	44.92787933	35.3098822	2.693644243	46890	41.38107252	-73.43811123	0	0	0	0	0	CFADS2211-20190318-125519Z-DataLog_User.dat	0.01201435	41.38107252	-73.43811123	1	0	0
180	1/1/2006	25:00.0	0.05902802	1.416673	1136096700	0	2	0	0	28856.27969	139.3495085	45.00008057	44.99995003	44.92793014	34.25	2.68648559	41591	41.4034476	-73.45949816	0	0	0	0	0	CFADS2211-20190318-112538Z-DataLog_User.dat	0.006829039	41.4034476	-73.45949816	1	0	0
73	1/1/2006	26:05.8	0.14312236	3.434937	1136103966	0	2	0	0	28115.98077	140.0328363	44.99880219	44.99907684	44.9283371	31.5625	2.646621158	48743	41.38884067	-73.44307958	0	0	0	0	0	CFADS2211-20190318-132713Z-DataLog_User.dat	0.006800973	41.38884067	-73.44307958	1	0	0
188	1/1/2006	25:11.3	0.05915882	1.419812	1136096711	0	2	0	0	28621.46784	140.0039291	45.00002289	44.99993134	44.92794037	34.25	2.644011966	41601	41.40275245	-73.45927877	0	0	0	0	0	CFADS2211-20190318-112538Z-DataLog_User.dat	0.001278154	41.40275245	-73.45927877	1	0	0
225	1/1/2006	26:00.9	0.05973226	1.433574	1136096761	0	2	0	0	28859.20753	140.056137	45.00026703	44.99944305	44.92705536	34.3125	2.595173922	41651	41.40234053	-73.46079191	0	0	0	0	0	CFADS2211-20190318-112538Z-DataLog_User.dat	0.007390877	41.40234053	-73.46079191	1	0	0
673	1/1/2006	51:09.5	0.20219296	4.852631	1136109069	0	2	0	0	27739.68473	139.9792234	45.0005827	45.00002386	44.92921258	32.49702381	2.566128685	53767	41.38966108	-73.46921462	0	0	0	0	0	CFADS2211-20190318-143814Z-DataLog_User.dat	0.003551464	41.38966108	-73.46921462	1	0	0
482	1/1/2006	49:46.9	0.15957095	3.829703	1136105387	0	2	0	0	27710.84278	139.850619	45.00228119	45.0016098	44.93025971	34.57208995	2.557613265	50142	41.4021442	-73.44651927	0	0	0	0	0	CFADS2211-20190318-134152Z-DataLog_User.dat	0.01264584	41.4021442	-73.44651927	1	0	0
237	1/1/2006	36:08.7	0.066767	1.602408	1136097369	0	2	0	0	28778.36621	139.840621	44.99941254	45.00035858	44.92775726	34.48298429	2.555983949	42249	41.39646053	-73.45575511	0	0	0	0	0	CFADS2211-20190318-113525Z-DataLog_User.dat	0.011262181	41.39646053	-73.45575511	1	0	0
235	1/1/2006	36:05.8	0.06673405	1.601617	1136097366	0	2	0	0	28824.87335	140.2933568	44.99941254	45.00035858	44.92775726	34.5	2.54853407	42246	41.39660035	-73.45548862	0	0	0	0	0	CFADS2211-20190318-113525Z-DataLog_User.dat	0.005416096	41.39660035	-73.45548862	1	0	0
171	1/1/2006	24:47.6	0.05888442	1.413226	1136096688	0	2	0	0	28630.77142	139.9412831	45.00014496	44.99977875	44.92784882	34.23578042	2.517457209	41579	41.40349725	-73.46031403	0	0	0	0	0	CFADS2211-20190318-112538Z-DataLog_User.dat	0.005500289	41.40349725	-73.46031403	1	0	0
89	1/1/2006	23:20.2	0.14120607	3.388946	1136103800	0	2	0	0	28404.33481	140.1109804	44.99898577	44.99934335	44.92789611	31.6875	2.472102742	48580	41.3966085	-73.44421261	0	0	0	0	0	CFADS2211-20190318-132409Z-DataLog_User.dat	0.002928139	41.3966085	-73.44421261	1	0	0
541	1/1/2006	00:39.2	0.16712002	4.01088	1136106039	0	2	0	0	27517.06979	140.0507899	44.9996872	45.00151825	44.92934418	33.8125	2.464476378	50784	41.4086954	-73.43955424	0	0	0	0	0	CFADS2211-20190318-140141Z-DataLog_User.dat	0.005610322	41.4086954	-73.43955424	1	0	0
187	1/1/2006	07:30.9	0.21355264	5.125263	1136110051	0	2	0	0	28927.80065	139.7929167	44.99895477	45.00258637	44.93148041	31.375	2.428448768	54733	41.38671988	-73.47238003	0	0	0	0	0	CFADS2211-20190318-150440Z-DataLog_User.dat	0.008261956	41.38671988	-73.47238003	1	0	0
59	1/1/2006	32:13.4	0.06404444	1.537067	1136097133	0	2	0	0	28280.66739	139.5736128	45.00096893	44.99990082	44.92772675	34.49503968	2.424958447	42017	41.40003402	-73.45833228	0	0	0	0	0	CFADS2211-20190318-113525Z-DataLog_User.dat	0.002455817	41.40003402	-73.45833228	1	0	0
606	1/1/2006	29:38.0	0.18724586	4.493901	1136107778	0	2	0	0	27932.59652	140.0230135	44.99825287	44.99974823	44.92888641	32.1875	2.418195907	52496	41.39676935	-73.46917614	0	0	0	0	0	CFADS2211-20190318-141826Z-DataLog_User.dat	0.0096408	41.39676935	-73.46917614	1	0	0
94	1/1/2006	23:27.0	0.14128475	3.390834	1136103807	0	2	0	0	28387.22021	140.0411835	44.99816132	44.99938202	44.92815399	31.6875	2.405550485	48587	41.39641074	-73.44455331	0	0	0	0	0	CFADS2211-20190318-132409Z-DataLog_User.dat	0.006581376	41.39641074	-73.44455331	1	0	0
426	1/1/2006	26:56.4	0.10204192	2.449006	1136100416	0	2	0	0	31296.83307	140.3167404	45.00069428	45.00045013	44.92873383	34.75	2.404401558	45249	41.38517673	-73.44329322	0	0	0	0	0	CFADS2211-20190318-122128Z-DataLog_User.dat	0.005097493	41.38517673	-73.44329322	1	0	0
35	1/1/2006	45:59.2	0.11526799	2.766432	1136101559	0	2	0	0	27947.37744	140.0341589	45.00142573	45.00145689	44.92897958	36.125	2.392829753	46374	41.38599782	-73.44502487	0	0	0	0	0	CFADS2211-20190318-124834Z-DataLog_User.dat	0.000741964	41.38599782	-73.44502487	1	0	0
11	1/1/2006	54:09.4	0.16260921	3.902621	1136105649	0	2	0	0	27827.94202	139.9619351	45.00099267	45.00104014	44.92901817	34.75	2.377306215	50401	41.40405785	-73.44379282	0	0	0	0	0	CFADS2211-20190318-135612Z-DataLog_User.dat	0.013173535	41.40405785	-73.44379282	1	0	0
198	1/1/2006	09:43.2	0.13175044	3.162011	1136102983	0	2	0	0	27928.85136	139.97949	44.99938202	44.99959564	44.92763519	33.1875	2.374320692	47776	41.39583111	-73.45401915	0	0	0	0	0	CFADS2211-20190318-130825Z-DataLog_User.dat	0.005064424	41.39583111	-73.45401915	1	0	0
3591	1/1/2006	11:16.2	0.21615959	5.18783	1136110276	0	2	0	0	30084.38016	140.2780537	44.99623871	45.00151825	44.93056488	30.65244709	2.366284732	54955	41.38679485	-73.47200052	0	0	0	0	0	CFADS2211-20190318-150440Z-DataLog_User.dat	0.001359738	41.38679485	-73.47200052	1	0	0
418	1/1/2006	26:45.7	0.10191753	2.446021	1136100406	0	2	0	0	31312.82435	140.4027871	45.00041962	45.00035858	44.92876434	34.75	2.360110384	45239	41.38578053	-73.44380038	0	0	0	0	0	CFADS2211-20190318-122128Z-DataLog_User.dat	0.009612941	41.38578053	-73.44380038	1	0	0
129	1/1/2006	24:13.4	0.14182227	3.403735	1136103853	0	2	0	0	28231.79358	140.1520094	44.9981308	44.99993134	44.92867279	31.625	2.330587865	48632	41.39582051	-73.44564766	0	0	0	0	0	CFADS2211-20190318-132409Z-DataLog_User.dat	0.002496501	41.39582051	-73.44564766	1	0	0
596	1/1/2006	52:14.3	0.16127686	3.870645	1136105534	0	2	0	0	28275.21321	140.0734607	45.00126804	45.0010199	44.92950683	34.6875	2.313344452	50287	41.39945265	-73.44706979	0	0	0	0	0	CFADS2211-20190318-134152Z-DataLog_User.dat	0.002596908	41.39945265	-73.44706979	1	0	0
419	1/1/2006	35:34.2	0.14970163	3.592839	1136104534	0	2	0	0	27959.51285	140.0089884	45.00032806	44.99892426	44.92815399	33.0625	2.283531813	49303	41.39155129	-73.44877035	0	0	0	0	0	CFADS2211-20190318-132906Z-DataLog_User.dat	3.60E-06	41.39155129	-73.44877035	1	0	0
16	1/1/2006	16:51.9	0.17837813	4.281075	1136107012	0	2	0	0	27464.25032	139.9386895	44.99941254	44.99953461	44.92772675	33.25	2.278478169	51742	41.3925605	-73.45418072	0	0	0	0	0	CFADS2211-20190318-141826Z-DataLog_User.dat	0.010778182	41.3925605	-73.45418072	1	0	0
137	1/1/2006	08:22.7	0.13081861	3.139647	1136102903	0	2	0	0	27998.45606	140.0099757	44.99825287	44.99932098	44.92754364	33.42081152	2.24736938	47697	41.39948729	-73.45793963	0	0	0	0	0	CFADS2211-20190318-130825Z-DataLog_User.dat	0.01118172	41.39948729	-73.45793963	1	0	0
405	1/1/2006	26:28.6	0.10172043	2.44129	1136100389	0	2	0	0	30990.7512	140.1594564	45.00084686	45.00051117	44.92894745	34.75	2.237728276	45222	41.38598361	-73.44474362	0	0	0	0	0	CFADS2211-20190318-122128Z-DataLog_User.dat	0.011413355	41.38598361	-73.44474362	1	0	0
216	1/1/2006	27:48.4	0.22764333	5.46344	1136111268	0	2	0	0	27784.98946	140.4844515	44.9991684	44.9986496	44.92797089	29.125	2.236237647	55932	41.3886453	-73.46914442	0	0	0	0	0	CFADS2211-20190318-152346Z-DataLog_User.dat	0.004754299	41.3886453	-73.46914442	1	0	0
77	1/1/2006	26:11.0	0.14318248	3.436379	1136103971	0	2	0	0	28183.96481	140.0591821	44.99898529	44.99922943	44.92845917	31.5625	2.235875197	48748	41.38844642	-73.44266441	0	0	0	0	0	CFADS2211-20190318-132713Z-DataLog_User.dat	0.007042118	41.38844642	-73.44266441	1	0	0
112	1/1/2006	23:51.0	0.14156262	3.397503	1136103831	0	2	0	0	28308.91605	139.8629641	44.99748993	44.99959564	44.92845917	31.6875	2.232741413	48610	41.39601518	-73.44523353	0	0	0	0	0	CFADS2211-20190318-132409Z-DataLog_User.dat	1.62E-05	41.39601518	-73.44523353	1	0	0
151	1/1/2006	05:42.5	0.12896421	3.095141	1136102743	0	2	0	0	28159.11782	139.944721	44.99718475	44.99938202	44.92675018	33.75	2.226316976	47539	41.4046502	-73.46480119	0	0	0	0	0	CFADS2211-20190318-130825Z-DataLog_User.dat	0.003804979	41.4046502	-73.46480119	1	0	0
41	1/1/2006	37:30.6	0.19271541	4.62517	1136108251	0	2	0	0	27699.69557	139.8594875	44.99996185	44.99877167	44.92787933	31.84755291	2.220803896	52961	41.39787106	-73.46581224	0	0	0	0	0	CFADS2211-20190318-143814Z-DataLog_User.dat	0.008204961	41.39787106	-73.46581224	1	0	0
38	1/1/2006	17:20.1	0.17870515	4.288924	1136107040	0	2	0	0	27297.3739	140.1423628	45.00009575	44.99954835	44.92789004	33.25	2.209159539	51770	41.3921226	-73.4566125	0	0	0	0	0	CFADS2211-20190318-141826Z-DataLog_User.dat	0.002862944	41.3921226	-73.4566125	1	0	0
351	1/1/2006	13:41.4	0.21783977	5.228155	1136110421	0	2	0	0	30898.58295	140.1365067	44.99660492	45.00035858	44.93010712	30.14583333	2.188623973	55098	41.38767343	-73.4688479	0	0	0	0	0	CFADS2211-20190318-151357Z-DataLog_User.dat	0.002499847	41.38767343	-73.4688479	1	0	0
103	1/1/2006	56:08.3	0.16398486	3.935637	1136105768	0	2	0	0	27794.93896	140.0536963	44.99993134	45.00106049	44.9283371	34.4375	2.138446171	50518	41.40794084	-73.44086048	0	0	0	0	0	CFADS2211-20190318-135612Z-DataLog_User.dat	0.015023686	41.40794084	-73.44086048	1	0	0
120	1/1/2006	39:13.6	0.19390725	4.653774	1136108354	0	2	0	0	27830.54153	140.0740047	44.99959564	44.9988327	44.92824554	31.875	2.13756428	53063	41.39370253	-73.46182253	0	0	0	0	0	CFADS2211-20190318-143814Z-DataLog_User.dat	0.008814127	41.39370253	-73.46182253	1	0	0
191	1/1/2006	43:29.1	0.15519837	3.724761	1136105009	0	2	0	0	27865.17114	140.2260374	45.00093842	45.00054169	44.92949677	34.125	2.129501318	49770	41.39919896	-73.45745457	0	0	0	0	0	CFADS2211-20190318-134152Z-DataLog_User.dat	0.006484805	41.39919896	-73.45745457	1	0	0
115	1/1/2006	18:59.8	0.17985846	4.316603	1136107140	0	2	0	0	27579.19138	140.0349192	44.99885108	45.00022693	44.9287212	33.1875	2.12544616	51867	41.39217128	-73.45706638	0	0	0	0	0	CFADS2211-20190318-141826Z-DataLog_User.dat	0.00667934	41.39217128	-73.45706638	1	0	0
121	1/1/2006	41:58.8	0.15415275	3.699666	1136104919	0	2	0	0	27871.26545	140.1880448	45.00191498	45.00008392	44.92949677	34	2.117240053	49681	41.39641652	-73.45438746	0	0	0	0	0	CFADS2211-20190318-134152Z-DataLog_User.dat	0.004932872	41.39641652	-73.45438746	1	0	0
287	1/1/2006	22:42.9	0.18244079	4.378579	1136107363	0	2	0	0	27570.62452	140.1240528	44.99938202	45.00045013	44.92919159	32.8125	2.115211464	52087	41.39745206	-73.46607565	0	0	0	0	0	CFADS2211-20190318-141826Z-DataLog_User.dat	0.003332884	41.39745206	-73.46607565	1	0	0
29	1/1/2006	00:06.4	0.16674118	4.001788	1136106006	0	2	0	0	27609.74811	139.9424193	44.99941254	45.00154877	44.92925263	33.875	2.111381811	50752	41.40725797	-73.44296879	0	0	0	0	0	CFADS2211-20190318-140141Z-DataLog_User.dat	0.013003699	41.40725797	-73.44296879	1	0	0
152	1/1/2006	56:58.3	0.24789666	5.94952	1136113018	0	2	0	0	27541.2476	139.9066057	45.00218964	44.9983139	44.92873383	29.4375	2.109895889	57654	41.38590992	-73.43680155	0	0	0	0	0	CFADS2211-20190318-155356Z-DataLog_User.dat	0.005844357	41.38590992	-73.43680155	1	0	0
1501	1/1/2006	16:16.7	0.2196382	5.271317	1136110577	0	2	0	0	27447.25686	140.0046524	44.99739838	44.99999237	44.93001556	29.8125	2.107875286	55251	41.38826025	-73.46926976	0	0	0	0	0	CFADS2211-20190318-151357Z-DataLog_User.dat	0.005069393	41.38826025	-73.46926976	1	0	0
904	1/1/2006	51:17.5	0.24395296	5.854871	1136112678	0	2	0	0	27601.38652	140.5664132	45.00084686	44.99776459	44.92855072	28.5	2.104108053	57319	41.386109	-73.43822633	0	0	0	0	0	CFADS2211-20190318-153056Z-DataLog_User.dat	0.003592874	41.386109	-73.43822633	1	0	0
580	1/1/2006	51:54.0	0.16104126	3.86499	1136105514	0	2	0	0	27852.53428	140.0626966	45.00222015	45.00102997	44.92949677	34.64103403	2.101558354	50267	41.39947892	-73.44481582	0	0	0	0	0	CFADS2211-20190318-134152Z-DataLog_User.dat	0.012828377	41.39947892	-73.44481582	1	0	0
611	1/1/2006	29:44.6	0.18732226	4.495734	1136107785	0	2	0	0	27761.62436	140.3235163	44.9983636	44.99976373	44.92862933	32.1875	2.099160458	52502	41.39690003	-73.46866153	0	0	0	0	0	CFADS2211-20190318-141826Z-DataLog_User.dat	0.004708146	41.39690003	-73.46866153	1	0	0
113	1/1/2006	14:51.1	0.17698091	4.247542	1136106891	0	2	0	0	27672.12342	140.1014278	45.00041962	44.99999237	44.92864227	33.375	2.094232778	51623	41.39796036	-73.45629711	0	0	0	0	0	CFADS2211-20190318-141425Z-DataLog_User.dat	0.015109571	41.39796036	-73.45629711	1	0	0
339	1/1/2006	10:49.0	0.21584521	5.180285	1136110249	0	2	0	0	29833.76745	140.0951352	44.99727631	45.00145721	44.93114471	30.73115079	2.085621618	54928	41.38657897	-73.47341635	0	0	0	0	0	CFADS2211-20190318-150440Z-DataLog_User.dat	0.007989782	41.38657897	-73.47341635	1	0	0
104	1/1/2006	15:14.6	0.21891932	5.254064	1136110515	65536	2	0	0	28052.01288	139.8888625	44.99825974	45.00060272	44.92989349	29.9375	2.085415242	55190	41.38757176	-73.46909886	0	0	0	0	0	CFADS2211-20190318-151357Z-DataLog_User.dat	0.006234479	41.38757176	-73.46909886	1	0	0
715	1/1/2006	09:20.6	0.2564888	6.155731	1136113761	0	2	0	0	27269.36672	140.1201158	45.00447846	44.99977875	44.92989349	31.49967278	2.077751504	58385	41.38781113	-73.43964801	0	0	0	0	0	CFADS2211-20190318-155356Z-DataLog_User.dat	0.014685816	41.38781113	-73.43964801	1	0	0
990	1/1/2006	53:18.5	0.24535286	5.888469	1136112798	0	2	0	0	27682.20149	139.9537736	45.00139618	44.99794769	44.92925263	28.83540576	2.075336844	57438	41.38784168	-73.43784581	0	0	0	0	0	CFADS2211-20190318-153056Z-DataLog_User.dat	0.010703367	41.38784168	-73.43784581	1	0	0
178	1/1/2006	26:55.7	0.22703327	5.448798	1136111216	0	2	0	0	27440.20007	140.0199087	44.99950409	44.99874115	44.92858124	29.1875	2.072703625	55880	41.38754383	-73.46721848	0	0	0	0	0	CFADS2211-20190318-152346Z-DataLog_User.dat	0.001537586	41.38754383	-73.46721848	1	0	0
266	1/1/2006	36:18.9	0.23355185	5.605244	1136111779	0	2	0	0	27568.39951	139.8411041	44.99922943	45.00029755	44.93035126	28.4375	2.060973814	56434	41.38137761	-73.45535505	0	0	0	0	0	CFADS2211-20190318-153056Z-DataLog_User.dat	0.005334597	41.38137761	-73.45535505	1	0	0
563	1/1/2006	48:47.7	0.20055252	4.81326	1136108928	0	2	0	0	27730.81461	140.126862	45.00081635	44.99983978	44.92913055	32.3125	2.059595261	53628	41.39442545	-73.47193042	0	0	0	0	0	CFADS2211-20190318-143814Z-DataLog_User.dat	0.008940606	41.39442545	-73.47193042	1	0	0
491	1/1/2006	47:14.8	0.19947742	4.787458	1136108835	0	2	0	0	27598.2227	139.9003448	45.00020488	44.99914906	44.92783859	32.125	2.058468616	53535	41.39024377	-73.46960667	0	0	0	0	0	CFADS2211-20190318-143814Z-DataLog_User.dat	0	41.39024377	-73.46960667	1	0	0
609	1/1/2006	07:04.0	0.25490718	6.117772	1136113624	0	2	0	0	27631.3021	140.4880579	45.00188446	44.99944305	44.92980339	31	2.043704326	58251	41.38501387	-73.4276483	0	0	0	0	0	CFADS2211-20190318-155356Z-DataLog_User.dat	0.004395025	41.38501387	-73.4276483	1	0	0
652	1/1/2006	45:23.1	0.23985019	5.756405	1136112323	0	2	0	0	27375.9167	140.0688279	44.99996185	45.00106049	44.93157196	27.84755291	2.041198521	56970	41.38020461	-73.44502155	0	0	0	0	0	CFADS2211-20190318-153056Z-DataLog_User.dat	0.015933781	41.38020461	-73.44502155	1	0	0
2611	1/1/2006	36:11.7	0.23346855	5.603245	1136111772	0	2	0	0	27717.21589	140.131971	44.99944305	45.00029755	44.93001556	28.4375	2.039136889	56427	41.3819183	-73.45553786	0	0	0	0	0	CFADS2211-20190318-153056Z-DataLog_User.dat	0.005214857	41.3819183	-73.45553786	1	0	0
698	1/1/2006	08:59.1	0.25623933	6.149744	1136113739	0	2	0	0	27315.61526	140.0469146	45.00502777	44.99993134	44.92964935	31.375	2.035920345	58364	41.38868962	-73.43605339	0	0	0	0	0	CFADS2211-20190318-155356Z-DataLog_User.dat	0.01985593	41.38868962	-73.43605339	1	0	0
692	1/1/2006	08:51.2	0.2561484	6.147562	1136113731	0	2	0	0	27429.06021	140.3606328	45.00475311	45.00005341	44.92989349	31.375	2.020340508	58355	41.38895733	-73.43446167	0	0	0	0	0	CFADS2211-20190318-155356Z-DataLog_User.dat	0	41.38895733	-73.43446167	1	0	0
203	1/1/2006	00:08.3	0.20842937	5.002305	1136109608	0	2	0	0	27823.09145	139.8871847	44.99941254	45.00023651	44.92882538	32.75	2.014745987	54297	41.39434756	-73.4734221	0	0	0	0	0	CFADS2211-20190318-145706Z-DataLog_User.dat	0.005885595	41.39434756	-73.4734221	1	0	0
140	1/1/2006	58:47.1	0.20748954	4.979749	1136109527	0	2	0	0	27325.79405	139.9335072	45.00072479	44.99922943	44.92815399	32.875	2.011920457	54217	41.39125082	-73.47260212	0	0	0	0	0	CFADS2211-20190318-145706Z-DataLog_User.dat	0.004177248	41.39125082	-73.47260212	1	0	0
296	1/1/2006	37:01.2	0.23404162	5.616999	1136111821	0	2	0	0	27447.06561	139.9749188	44.99837494	45.00060272	44.92986298	28.36772487	2.00793562	56476	41.38285979	-73.45583057	0	0	0	0	0	CFADS2211-20190318-153056Z-DataLog_User.dat	0.005957073	41.38285979	-73.45583057	1	0	0
634	1/1/2006	44:57.1	0.23954957	5.74919	1136112297	0	2	0	0	27265.37086	139.8868101	44.99971771	45.00060272	44.93193817	27.8125	2.007271716	56944	41.38119565	-73.44594779	0	0	0	0	0	CFADS2211-20190318-153056Z-DataLog_User.dat	0.006599545	41.38119565	-73.44594779	1	0	0
965	1/1/2006	52:42.7	0.2449386	5.878526	1136112763	0	2	0	0	30499.28664	144.2139725	45.00185394	44.99739838	44.92815399	28.75	2.006560405	57403	41.38542354	-73.43661935	0	0	0	0	0	CFADS2211-20190318-153056Z-DataLog_User.dat	0.010198454	41.38542354	-73.43661935	1	0	0
862	1/1/2006	50:19.3	0.24327889	5.838693	1136112619	0	2	0	0	27552.56235	139.9390463	45.00045013	44.99800234	44.92843999	28.3125	2.005002518	57262	41.38659567	-73.44354169	0	0	0	0	0	CFADS2211-20190318-153056Z-DataLog_User.dat	0.014698807	41.38659567	-73.44354169	1	0	0
812	1/1/2006	49:09.5	0.24247148	5.819315	1136112550	0	2	0	0	27418.55295	140.0036001	44.99957578	44.99822768	44.92948659	28.125	2.000256681	57193	41.3849727	-73.44582155	0	0	0	0	0	CFADS2211-20190318-153056Z-DataLog_User.dat	0.005916926	41.3849727	-73.44582155	1	0	0
805	1/1/2006	48:59.6	0.24235704	5.816569	1136112540	0	2	0	0	27240.82469	139.5781618	44.99930213	44.99833723	44.92964456	28.125	1.998866507	57183	41.38424586	-73.44541181	0	0	0	0	0	CFADS2211-20190318-153056Z-DataLog_User.dat	0.006781418	41.38424586	-73.44541181	1	0	0
34	1/1/2006	54:17.5	0.24603643	5.904874	1136112858	0	2	0	0	27900.23676	139.9026186	45.00133514	44.99803925	44.92845917	29	1.996268674	57495	41.38757376	-73.43423716	0	0	0	0	0	CFADS2211-20190318-155356Z-DataLog_User.dat	0	41.38757376	-73.43423716	1	0	0
154	1/1/2006	59:05.1	0.2076977	4.984745	1136109545	0	2	0	0	27316.57509	140.175619	45.00044787	44.99932098	44.92805969	32.875	1.996154436	54235	41.39204649	-73.47286192	0	0	0	0	0	CFADS2211-20190318-145706Z-DataLog_User.dat	0.003639508	41.39204649	-73.47286192	1	0	0
686	1/1/2006	08:43.6	0.25605982	6.145436	1136113724	0	2	0	0	27410.69827	140.0692178	45.0038681	44.99993134	44.93001556	31.3125	1.99073826	58348	41.388878	-73.43372551	0	0	0	0	0	CFADS2211-20190318-155356Z-DataLog_User.dat	0	41.388878	-73.43372551	1	0	0
