# Supplementary material for: An enhanced procedure for urban mobile methane leak detection
Source: Heliyon. 2020 Oct 9;6(10):e04876. doi: 10.1016/j.heliyon.2020.e04876 (PMC7560587; doi:10.1016/j.heliyon.2020.e04876)
Supplement: Hartford 2016 - File List [file mmc3.csv]

File	CSV Name	DAT Name	Comment	Day	Official Comment	Test
1	NA	CFADS2211-20160225-154111Z-DataLog_User.dat	transit	25-Feb	transit	transit
2	NA	CFADS2211-20160225-163509Z-DataLog_User.dat	Hartford	25-Feb	Hartford	transit
3	NA	CFADS2211-20160225-173350Z-DataLog_User.dat	Hartford	25-Feb	Hartford	transit
4	NA	CFADS2211-20160225-174100Z-DataLog_User.dat	Hartford	25-Feb	Hartford	transit
5	NA	CFADS2211-20160225-184103Z-DataLog_User.dat	Hartford	25-Feb	Hartford	transit
6	NA	CFADS2211-20160225-194107Z-DataLog_User.dat	Hartford	25-Feb	Hartford	transit
7	NA	CFADS2211-20160225-202224Z-DataLog_User.dat	Hartford	25-Feb	Hartford	transit
8	NA	CFADS2211-20160225-202707Z-DataLog_User.dat	transit	25-Feb	transit	transit
9	NA	CFADS2211-20160225-212712Z-DataLog_User.dat	transit	25-Feb	transit	transit
10	NA	CFADS2211-20160227-140711Z-DataLog_User.dat	transit	27-Feb	transit	transit
11	NA	CFADS2211-20160227-151109Z-DataLog_User.dat	Hartford	27-Feb	Hartford	transit
12	NA	CFADS2211-20160227-151726Z-DataLog_User.dat	Hartford	27-Feb	Hartford	transit
13	NA	CFADS2211-20160227-161338Z-DataLog_User.dat	Hartford	27-Feb	Hartford	transit
14	NA	CFADS2211-20160227-165547Z-DataLog_User.dat	Hartford	27-Feb	Hartford	transit
15	NA	CFADS2211-20160227-195034Z-DataLog_User.dat	Hartford	27-Feb	Hartford	transit
16	NA	CFADS2211-20160227-195652Z-DataLog_User.dat	Hartford	27-Feb	Hartford	transit
17	NA	CFADS2211-20160227-195924Z-DataLog_User.dat	transit	27-Feb	transit	transit
18	NA	CFADS2211-20160227-210937Z-DataLog_User.dat	transit	27-Feb	transit	transit
19	NA	CFADS2211-20160228-125637Z-DataLog_User.dat	transit	28-Feb	transit	transit
20	NA	CFADS2211-20160228-135502Z-DataLog_User.dat	Hartford	28-Feb	Hartford	transit
21	NA	CFADS2211-20160228-145506Z-DataLog_User.dat	Hartford	28-Feb	Hartford	transit
22	NA	CFADS2211-20160228-153110Z-DataLog_User.dat	Hartford	28-Feb	Hartford	transit
23	NA	CFADS2211-20160228-163019Z-DataLog_User.dat	Hartford	28-Feb	Hartford	transit
24	NA	CFADS2211-20160228-170814Z-DataLog_User.dat	Hartford	28-Feb	Hartford	transit
25	NA	CFADS2211-20160228-180818Z-DataLog_User.dat	Hartford	28-Feb	Hartford	transit
26	NA	CFADS2211-20160228-183759Z-DataLog_User.dat	Hartford	28-Feb	Hartford	transit
27	NA	CFADS2211-20160228-184204Z-DataLog_User.dat	transit	28-Feb	transit	transit
28	NA	CFADS2211-20160228-194208Z-DataLog_User.dat	transit	28-Feb	transit	transit
29	NA	CFADS2211-20160229-113430Z-DataLog_User.dat	transit	29 Feb	transit	transit
30	NA	CFADS2211-20160229-123201Z-DataLog_User.dat	Hartford	29 Feb	Hartford	transit
31	NA	CFADS2211-20160229-125804Z-DataLog_User.dat	Hartford	29 Feb	Hartford	transit
32	NA	CFADS2211-20160229-130636Z-DataLog_User.dat	Hartford	29 Feb	Hartford	transit
33	NA	CFADS2211-20160229-140640Z-DataLog_User.dat	Hartford	29 Feb	Hartford	transit
34	NA	CFADS2211-20160229-141149Z-DataLog_User.dat	Hartford	29 Feb	Hartford	transit
35	NA	CFADS2211-20160229-151154Z-DataLog_User.dat	Hartford	29 Feb	Hartford	transit
36	NA	CFADS2211-20160229-161159Z-DataLog_User.dat	Hartford	29 Feb	Hartford	transit
37	NA	CFADS2211-20160229-163539Z-DataLog_User.dat	Hartford	29 Feb	Hartford	transit
38	NA	CFADS2211-20160229-171801Z-DataLog_User.dat	Hartford	29 Feb	Hartford	transit
39	NA	CFADS2211-20160229-175747Z-DataLog_User.dat	Hartford	29 Feb	Hartford	transit
40	NA	CFADS2211-20160229-180709Z-DataLog_User.dat	transit	29 Feb	transit	transit
41	NA	CFADS2211-20160229-190713Z-DataLog_User.dat	transit	29 Feb	transit	transit
42	NA	CFADS2211-20160301-111907Z-DataLog_User.dat	transit	1-Mar	transit	transit
43	NA	CFADS2211-20160301-121832Z-DataLog_User.dat	transit	1-Mar	transit	transit
44	NA	CFADS2211-20160301-122053Z-DataLog_User.dat	Hartford	1-Mar	Hartford	transit
45	NA	CFADS2211-20160301-123633Z-DataLog_User.dat	Hartford	1-Mar	Hartford	transit
46	NA	CFADS2211-20160301-134911Z-DataLog_User.dat	Hartford	1-Mar	Hartford	transit
47	NA	CFADS2211-20160301-144305Z-DataLog_User.dat	Hartford	1-Mar	Hartford	transit
48	NA	CFADS2211-20160301-152900Z-DataLog_User.dat	Hartford	1-Mar	Hartford	transit
49	NA	CFADS2211-20160301-153237Z-DataLog_User.dat	Hartford	1-Mar	Hartford	transit
50	NA	CFADS2211-20160301-170900Z-DataLog_User.dat	transit	1-Mar	transit	transit
51	NA	CFADS2211-20160306-121105Z-DataLog_User.dat	transit	6-Mar	transit	transit
52	NA	CFADS2211-20160306-131109Z-DataLog_User.dat	transit	6-Mar	transit	transit
53	NA	CFADS2211-20160306-131323Z-DataLog_User.dat	Hartford	6-Mar	Hartford	transit
54	NA	CFADS2211-20160306-132056Z-DataLog_User.dat	Hartford	6-Mar	Hartford	transit
55	NA	CFADS2211-20160306-135216Z-DataLog_User.dat	Hartford	6-Mar	Hartford	transit
56	NA	CFADS2211-20160306-145220Z-DataLog_User.dat	Hartford	6-Mar	Hartford	transit
57	NA	CFADS2211-20160306-152321Z-DataLog_User.dat	Hartford	6-Mar	Hartford	transit
58	NA	CFADS2211-20160306-162325Z-DataLog_User.dat	Hartford	6-Mar	Hartford	transit
59	NA	CFADS2211-20160306-165843Z-DataLog_User.dat	Hartford	6-Mar	Hartford	transit
60	NA	CFADS2211-20160306-171001Z-DataLog_User.dat	Hartford	6-Mar	Hartford	transit
61	NA	CFADS2211-20160306-181005Z-DataLog_User.dat	Hartford	6-Mar	Hartford	transit
62	NA	CFADS2211-20160306-181911Z-DataLog_User.dat	Hartford	6-Mar	Hartford	transit
63	NA	CFADS2211-20160306-182331Z-DataLog_User.dat	Hartford	6-Mar	Hartford	transit
64	NA	CFADS2211-20160306-183612Z-DataLog_User.dat	Hartford	6-Mar	Hartford	transit
65	NA	CFADS2211-20160306-184047Z-DataLog_User.dat	transit	6-Mar	transit	transit
66	NA	CFADS2211-20160306-194051Z-DataLog_User.dat	transit	6-Mar	transit	transit
67	NA	CFADS2211-20160307-120526Z-DataLog_User.dat	transit	7-Mar	transit	transit
68	NA	CFADS2211-20160307-131029Z-DataLog_User.dat	Hartford	7-Mar	Hartford	transit
69	NA	CFADS2211-20160307-132325Z-DataLog_User.dat	Hartford	7-Mar	Hartford	transit
70	NA	CFADS2211-20160307-144030Z-DataLog_User.dat	Hartford	7-Mar	Hartford	transit
71	NA	CFADS2211-20160307-160230Z-DataLog_User.dat	Hartford	7-Mar	Hartford	transit
72	NA	CFADS2211-20160307-173818Z-DataLog_User.dat	Hartford	7-Mar	Hartford	transit
73	NA	CFADS2211-20160307-182535Z-DataLog_User.dat	Hartford	7-Mar	Hartford	transit
74	NA	CFADS2211-20160307-183711Z-DataLog_User.dat	transit	7-Mar	transit	transit
75	NA	CFADS2211-20160307-195050Z-DataLog_User.dat	transit	7-Mar	transit	transit
76	NA	CFADS2211-20160308-113541Z-DataLog_User.dat	transit	8-Mar	transit	transit
77	NA	CFADS2211-20160308-122757Z-DataLog_User.dat	Hartford	8-Mar	Hartford	transit
78	NA	CFADS2211-20160308-124216Z-DataLog_User.dat	Hartford	8-Mar	Hartford	transit
79	NA	CFADS2211-20160308-143550Z-DataLog_User.dat	Hartford	8-Mar	Hartford	transit
80	NA	CFADS2211-20160308-155624Z-DataLog_User.dat	Hartford	8-Mar	Hartford	transit
81	NA	CFADS2211-20160308-164026Z-DataLog_User.dat	Hartford	8-Mar	Hartford	transit
82	NA	CFADS2211-20160308-180410Z-DataLog_User.dat	Hartford	8-Mar	Hartford	transit
83	NA	CFADS2211-20160308-191258Z-DataLog_User.dat	Hartford	8-Mar	Hartford	transit
84	NA	CFADS2211-20160308-192429Z-DataLog_User.dat	transit	8-Mar	transit	transit
85	NA	CFADS2211-20160308-203954Z-DataLog_User.dat	transit	8-Mar	transit	transit
86	NA	CFADS2211-20160331-134646Z-DataLog_User.dat	transit	31-Mar	transit	transit
87	NA	CFADS2211-20160331-144649Z-DataLog_User.dat	transit	31-Mar	transit	transit
88	NA	CFADS2211-20160331-144900Z-DataLog_User.dat	Hartford	31-Mar	Hartford	transit
89	NA	CFADS2211-20160331-145936Z-DataLog_User.dat	Hartford	31-Mar	Hartford	transit
90	NA	CFADS2211-20160331-152854Z-DataLog_User.dat	Hartford	31-Mar	Hartford	Hartford
91	NA	CFADS2211-20160331-162859Z-DataLog_User.dat	Hartford	31-Mar	Hartford	transit
92	NA	CFADS2211-20160331-170041Z-DataLog_User.dat	Hartford	31-Mar	Hartford	transit
93	NA	CFADS2211-20160331-171020Z-DataLog_User.dat	transit	31-Mar	transit	transit
