# Supplementary material for: An enhanced procedure for urban mobile methane leak detection
Source: Heliyon. 2020 Oct 9;6(10):e04876. doi: 10.1016/j.heliyon.2020.e04876 (PMC7560587; doi:10.1016/j.heliyon.2020.e04876)
Supplement: Hartford 2016 - outliers [file mmc4.csv]

	DATE	TIME	FRAC_DAYS_SINCE_JAN1	FRAC_HRS_SINCE_JAN1	EPOCH_TIME	ALARM_STATUS	species	solenoid_valves	MPVPosition	OutletValve	CavityPressure	CavityTemp	WarmBoxTemp	EtalonTemp	DasTemp	CH4	GPS_TIME	GPS_ABS_LAT	GPS_ABS_LONG	WS_WIND_SPEED	WS_WIND_DIRECTION	WS_TEMP	WS_REL_HUMIDITY	WS_PRESSURE	filename	ddiff	lat	lon	outlier	omit	omitf
5873	1/1/2006	11:06.8	0.21605063	5.185215	1136110267	0	2	0	0	27096.61957	140.0138884	45.0014267	45.00045013	44.92824554	28.34260471	9.665435986	67379	41.79290154	-72.68661454	0	0	0	0	0	CFADS2211-20160227-165547Z-DataLog_User.dat	0.006238316	41.79290154	-72.68661454	1	0	0
664	1/1/2006	11:19.0	0.17452498	4.1886	1136106679	0	2	0	0	27264.84578	139.4778686	45.00077241	45.00082002	44.9283609	27.5625	8.262742821	53875	41.77010469	-72.69346577	0	0	0	0	0	CFADS2211-20160301-144305Z-DataLog_User.dat	0.005938395	41.77010469	-72.69346577	1	0	0
2222	3/31/2016	07:57.5	90.46386052	2171.132652	1459440478	0	2	0	0	27414.92852	139.9980954	45.00023651	44.99874115	44.92317963	37.25	7.738798886	58235	41.79460336	-72.70195146	0	0	0	0	0	CFADS2211-20160331-152854Z-DataLog_User.dat	7.20E-06	41.79460336	-72.70195146	1	0	0
7201	1/1/2006	59:09.7	0.08275158	1.986038	1136098750	0	2	0	0	27236.16169	140.0067884	45.00094132	45.00038668	44.9273959	29.375	7.262902415	46714	41.75150959	-72.68210713	0	0	0	0	0	CFADS2211-20160308-124216Z-DataLog_User.dat	0.001495565	41.75150959	-72.68210713	1	0	0
4454	1/1/2006	45:26.8	0.1982267	4.757441	1136108727	0	2	0	0	27098.68464	139.9874982	45.00026703	45.00029755	44.92766571	28.1875	7.074561154	65839	41.78099158	-72.68840551	0	0	0	0	0	CFADS2211-20160227-165547Z-DataLog_User.dat	0.003106131	41.78099158	-72.68840551	1	0	0
3653	1/1/2006	48:17.1	0.20019744	4.804739	1136108897	0	2	0	0	27446.02098	139.8383418	45.00011444	44.99993134	44.92595673	32.6875	6.743974301	56861	41.7389452	-72.6982685	0	0	0	0	0	CFADS2211-20160308-143550Z-DataLog_User.dat	0.005936479	41.7389452	-72.6982685	1	0	0
4375	1/1/2006	11:43.3	0.13314011	3.195363	1136103103	0	2	0	0	27247.17857	140.0071342	44.99974823	44.99962616	44.92671967	30.4375	6.581564459	51068	41.74097331	-72.69477124	0	0	0	0	0	CFADS2211-20160308-124216Z-DataLog_User.dat	0.005540966	41.74097331	-72.69477124	1	0	0
3573	1/1/2006	55:51.9	0.12212877	2.931091	1136102152	0	2	0	0	27269.09794	139.9827607	44.99910736	44.99977875	44.92671967	30.4375	6.282251727	50116	41.74673517	-72.6844529	0	0	0	0	0	CFADS2211-20160308-124216Z-DataLog_User.dat	0.008152359	41.74673517	-72.6844529	1	0	0
4772	1/1/2006	05:37.4	0.25390533	6.093728	1136113537	0	2	0	0	27218.46203	139.9897815	45.00060272	45.00075531	44.92766571	31.02943122	6.14665544	63389	41.75417836	-72.69531237	0	0	0	0	0	CFADS2211-20160307-160230Z-DataLog_User.dat	0.001571876	41.75417836	-72.69531237	1	0	0
1762	1/1/2006	56:53.0	0.16450289	3.948069	1136105813	0	2	0	0	27091.55041	140.0045846	45.00017548	45.00020599	44.92763519	27.66236773	6.020473957	62925	41.78723852	-72.68238337	0	0	0	0	0	CFADS2211-20160227-165547Z-DataLog_User.dat	0.005243915	41.78723852	-72.68238337	1	0	0
3157	1/1/2006	47:37.8	0.11640926	2.793822	1136101658	0	2	0	0	27238.60909	139.982726	44.99950409	44.99932098	44.92568207	30.34490741	5.861246756	49622	41.74970579	-72.6833313	0	0	0	0	0	CFADS2211-20160308-124216Z-DataLog_User.dat	0.0068093	41.74970579	-72.6833313	1	0	0
6401	1/1/2006	54:03.7	0.07920918	1.90102	1136098444	0	2	0	0	27510.47832	139.9528313	44.99886322	44.99938202	44.9260788	30.5625	5.558375925	48295	41.76629732	-72.70609153	0	0	0	0	0	CFADS2211-20160307-131029Z-DataLog_User.dat	0.003569177	41.76629732	-72.70609153	1	0	0
1616	2/29/2016	05:45.1	59.50399431	1428.095863	1456765545	0	2	0	0	27347.45784	139.7190082	45.00016685	45.00021846	44.92624417	32.49509162	5.470687362	61607	41.77665241	-72.68236967	0	0	0	0	0	CFADS2211-20160229-163539Z-DataLog_User.dat	0.005910758	41.77665241	-72.68236967	1	0	0
2256	1/1/2006	29:46.2	0.10400721	2.496173	1136100586	0	2	0	0	27304.28827	140.0306523	44.99904633	44.9996872	44.9260788	30.4375	5.383719559	48551	41.75540287	-72.68361261	0	0	0	0	0	CFADS2211-20160308-124216Z-DataLog_User.dat	0.007392342	41.75540287	-72.68361261	1	0	0
69	2/29/2016	19:16.0	59.51338014	1428.321123	1456766356	0	2	0	0	27235.88533	139.8181704	44.99977875	44.99999237	44.92613983	32.5625	5.277164082	62418	41.77305233	-72.6772634	0	0	0	0	0	CFADS2211-20160229-171801Z-DataLog_User.dat	0.006937715	41.77305233	-72.6772634	1	0	0
613	1/1/2006	10:18.7	0.17382761	4.171863	1136106619	0	2	0	0	27104.86046	139.5647688	45.00023651	45.00045013	44.92784882	27.5	5.245027985	53815	41.76807811	-72.69382062	0	0	0	0	0	CFADS2211-20160301-144305Z-DataLog_User.dat	0.005391204	41.76807811	-72.69382062	1	0	0
1658	1/1/2006	09:58.3	0.17359097	4.166183	1136106598	0	2	0	0	27245.82001	140.0678884	45.00029755	44.99993134	44.92613983	32.25	5.109108115	54563	41.73671112	-72.7013654	0	0	0	0	0	CFADS2211-20160308-143550Z-DataLog_User.dat	0.006167404	41.73671112	-72.7013654	1	0	0
652	2/29/2016	24:01.9	59.47502186	1427.400525	1456763042	0	2	0	0	27137.30342	139.9911839	44.9998703	44.99990082	44.92589569	31.875	5.084830562	59104	41.78297771	-72.69856892	0	0	0	0	0	CFADS2211-20160229-161159Z-DataLog_User.dat	1.55E-05	41.78297771	-72.69856892	1	0	0
5242	1/1/2006	28:42.7	0.14493833	3.47852	1136104123	0	2	0	0	27343.05997	140.0031142	45.00060272	45.00005341	44.92665863	31.3125	5.05383041	52087	41.73686435	-72.71452332	0	0	0	0	0	CFADS2211-20160308-124216Z-DataLog_User.dat	0.010036416	41.73686435	-72.71452332	1	0	0
2809	1/1/2006	40:43.3	0.11161205	2.678689	1136101243	0	2	0	0	27353.40247	140.1364786	44.99925995	44.99977875	44.92644501	30.625	4.908369711	49208	41.75447912	-72.68563056	0	0	0	0	0	CFADS2211-20160308-124216Z-DataLog_User.dat	0.009500953	41.75447912	-72.68563056	1	0	0
1465	1/1/2006	26:42.7	0.22688293	5.44519	1136111203	0	2	0	0	27309.31259	139.9982579	44.99953461	44.99974823	44.9257431	33.25	4.734473871	59167	41.7311903	-72.71303424	0	0	0	0	0	CFADS2211-20160308-155624Z-DataLog_User.dat	0.004104263	41.7311903	-72.71303424	1	0	0
606	1/1/2006	10:09.9	0.17372527	4.169406	1136106610	0	2	0	0	27218.96599	140.0301393	45.00053442	45.00023651	44.92769025	27.5	4.542248714	53805	41.76861904	-72.69384145	0	0	0	0	0	CFADS2211-20160301-144305Z-DataLog_User.dat	0.005375318	41.76861904	-72.69384145	1	0	0
1579	3/31/2016	56:39.3	90.45600987	2170.944237	1459439799	0	2	0	0	27529.06881	140.0270598	45.00048065	45.00081635	44.92506058	37.5625	4.49814909	57557	41.79504239	-72.69700546	0	0	0	0	0	CFADS2211-20160331-152854Z-DataLog_User.dat	0.00279438	41.79504239	-72.69700546	1	0	0
1326	1/1/2006	08:09.9	0.25567005	6.136081	1136113690	0	2	0	0	27264.42134	139.913246	44.99934879	44.99964885	44.92499231	35.23658377	4.474856316	61654	41.73261383	-72.70346789	0	0	0	0	0	CFADS2211-20160308-164026Z-DataLog_User.dat	0.007827944	41.73261383	-72.70346789	1	0	0
2389	3/31/2016	10:56.9	90.46593627	2171.18247	1459440657	0	2	0	0	27310.7821	139.9975122	45.00258637	45.00072479	44.92491913	37.4375	4.190308833	58414	41.79465841	-72.70148325	0	0	0	0	0	CFADS2211-20160331-152854Z-DataLog_User.dat	0	41.79465841	-72.70148325	1	0	0
7069	1/1/2006	32:36.3	0.23097547	5.543411	1136111556	0	2	0	0	27060.61304	140.0182047	45.00002289	45.00060272	44.9278183	28.75	4.088828949	68668	41.79380226	-72.69646311	0	0	0	0	0	CFADS2211-20160227-165547Z-DataLog_User.dat	0.002231502	41.79380226	-72.69646311	1	0	0
4697	1/1/2006	18:04.6	0.13755377	3.301291	1136103485	0	2	0	0	27273.1281	140.0124168	45.00089159	45.00159107	44.92843107	30.9375	4.06424939	51449	41.74231159	-72.69807802	0	0	0	0	0	CFADS2211-20160308-124216Z-DataLog_User.dat	0.009046015	41.74231159	-72.69807802	1	0	0
2319	1/1/2006	31:02.7	0.10489217	2.517412	1136100663	0	2	0	0	27247.37565	139.9496275	45.00029755	44.99886322	44.9257431	30.43913613	4.000158555	48627	41.75533468	-72.68626339	0	0	0	0	0	CFADS2211-20160308-124216Z-DataLog_User.dat	0.007728509	41.75533468	-72.68626339	1	0	0
5791	1/1/2006	09:36.9	0.21500986	5.160237	1136110177	0	2	0	0	27080.58663	140.0365258	45.00084686	45.00008392	44.92745209	28.21362434	3.984039682	67289	41.79003464	-72.6868148	0	0	0	0	0	CFADS2211-20160227-165547Z-DataLog_User.dat	0.000396678	41.79003464	-72.6868148	1	0	0
3591	1/1/2006	23:00.1	0.18263991	4.383358	1136107380	0	2	0	0	27315.40483	139.9889403	45.00060272	44.99977875	44.92654199	30.875	3.981551056	57231	41.75253291	-72.70117359	0	0	0	0	0	CFADS2211-20160307-144030Z-DataLog_User.dat	0.004103923	41.75253291	-72.70117359	1	0	0
22631	1/1/2006	29:55.6	0.10411614	2.498787	1136100596	0	2	0	0	27307.65721	140.0315832	44.99941254	44.99947357	44.9260788	30.47840314	3.968820367	48559	41.75539504	-72.68418088	0	0	0	0	0	CFADS2211-20160308-124216Z-DataLog_User.dat	0	41.75539504	-72.68418088	1	0	0
7	2/29/2016	18:04.6	59.51255292	1428.30127	1456766285	0	2	0	0	27214.85097	140.0063965	44.99947054	45.00027678	44.92630584	32.53075916	3.924968106	62346	41.77364457	-72.67753512	0	0	0	0	0	CFADS2211-20160229-171801Z-DataLog_User.dat	3.40E-05	41.77364457	-72.67753512	1	0	0
6131	1/1/2006	53:31.6	0.07883796	1.892111	1136098412	0	2	0	0	27490.04787	139.9954898	44.99782562	44.9996872	44.92650604	30.5625	3.88663158	48263	41.76685123	-72.70610338	0	0	0	0	0	CFADS2211-20160307-131029Z-DataLog_User.dat	0.000213551	41.76685123	-72.70610338	1	0	0
1054	3/6/2016	12:07.3	65.42508421	1570.202021	1457277127	0	2	0	0	27237.35071	139.7090329	45.00002289	45.00045013	44.92787933	27.0843254	3.884823463	54894	41.73027282	-72.66945556	0	0	0	0	0	CFADS2211-20160306-145220Z-DataLog_User.dat	0.003485673	41.73027282	-72.66945556	1	0	0
5246	1/1/2006	28:48.0	0.14500038	3.480009	1136104128	0	2	0	0	27807.92684	140.4440602	45.00023651	44.99999237	44.92690277	31.32493456	3.867223066	52092	41.73715881	-72.71449858	0	0	0	0	0	CFADS2211-20160308-124216Z-DataLog_User.dat	0.003692505	41.73715881	-72.71449858	1	0	0
137	2/29/2016	38:08.1	59.48481645	1427.635595	1456763888	0	2	0	0	27159.15264	139.9028437	45.00069428	45.00008392	44.92644501	32.0625	3.842704231	59950	41.7794481	-72.69150513	0	0	0	0	0	CFADS2211-20160229-163539Z-DataLog_User.dat	0.007069078	41.7794481	-72.69150513	1	0	0
8208	1/1/2006	53:07.6	0.24522734	5.885456	1136112788	0	2	0	0	27099.07798	139.9543277	45.00130463	45.00283051	44.93022919	29.375	3.828931377	69899	41.78517206	-72.69055232	0	0	0	0	0	CFADS2211-20160227-165547Z-DataLog_User.dat	0	41.78517206	-72.69055232	1	0	0
3363	1/1/2006	51:42.4	0.11924065	2.861776	1136101902	0	2	0	0	27397.39302	140.1545572	44.99990082	45.00005341	44.9265976	30.375	3.809923772	49866	41.74836726	-72.68438395	0	0	0	0	0	CFADS2211-20160308-124216Z-DataLog_User.dat	0	41.74836726	-72.68438395	1	0	0
1625	2/29/2016	05:55.7	59.50411747	1428.098819	1456765556	0	2	0	0	27188.46841	139.9303766	45.00071107	45.00022828	44.92623138	32.44775132	3.773489611	61617	41.77611553	-72.68266879	0	0	0	0	0	CFADS2211-20160229-163539Z-DataLog_User.dat	0.009241374	41.77611553	-72.68266879	1	0	0
2870	1/1/2006	16:52.7	0.17838749	4.2813	1136107013	0	2	0	0	27219.26761	139.9899136	44.99990082	45.00014496	44.92775726	27.92824074	3.768230489	64125	41.79220072	-72.6828583	0	0	0	0	0	CFADS2211-20160227-165547Z-DataLog_User.dat	0.001105459	41.79220072	-72.6828583	1	0	0
2240	1/1/2006	27:18.8	0.10230115	2.455227	1136100439	0	2	0	0	27113.09737	140.0862237	45.00057221	44.99953461	44.92620087	26.93684555	3.742424697	57551	41.784757	-72.68323684	0	0	0	0	0	CFADS2211-20160227-151726Z-DataLog_User.dat	0.010101115	41.784757	-72.68323684	1	0	0
2395	3/31/2016	11:03.6	90.46601438	2171.184345	1459440664	0	2	0	0	27492.45225	140.1096257	45.0026474	45.00072479	44.92498016	37.4375	3.669328481	58421	41.79469594	-72.70102014	0	0	0	0	0	CFADS2211-20160331-152854Z-DataLog_User.dat	0.003013785	41.79469594	-72.70102014	1	0	0
157	2/25/2016	43:52.9	55.61380702	1334.731368	1456429433	0	2	0	0	27027.92044	139.9580347	45.00041962	45.00014496	44.92525482	31.65935864	3.653633093	71093	41.80336882	-72.6952196	0	0	0	0	0	CFADS2211-20160225-194107Z-DataLog_User.dat	0.004476793	41.80336882	-72.6952196	1	0	0
1832	2/25/2016	13:55.1	55.55133171	1333.231961	1456424035	0	2	0	0	27084.22991	140.098189	44.99973903	44.99725645	44.92235162	33.1875	3.643954955	65695	41.77908908	-72.67243068	0	0	0	0	0	CFADS2211-20160225-174100Z-DataLog_User.dat	0.014137386	41.77908908	-72.67243068	1	0	0
8814	1/1/2006	04:05.6	0.25284226	6.068214	1136113446	0	2	0	0	27138.6797	140.0095185	44.99950409	44.99993134	44.92711639	29.125	3.610749262	70558	41.7792419	-72.68873841	0	0	0	0	0	CFADS2211-20160227-165547Z-DataLog_User.dat	6.67E-06	41.7792419	-72.68873841	1	0	0
12591	2/29/2016	59:04.2	59.4993541	1427.984498	1456765144	0	2	0	0	27213.3534	140.0726958	44.99959564	45.00005341	44.92604828	32.26897906	3.608084299	61206	41.77692915	-72.68499343	0	0	0	0	0	CFADS2211-20160229-163539Z-DataLog_User.dat	0.003743773	41.77692915	-72.68499343	1	0	0
1426	2/29/2016	38:25.6	59.44335155	1426.640437	1456760306	0	2	0	0	27311.63023	140.1392619	44.99999237	45.00035858	44.92598724	32	3.527301689	56367	41.78902077	-72.71620749	0	0	0	0	0	CFADS2211-20160229-151154Z-DataLog_User.dat	0.004057382	41.78902077	-72.71620749	1	0	0
4659	1/1/2006	17:19.3	0.13702879	3.288691	1136103439	0	2	0	0	27346.27408	140.0628436	45.00127603	45.00145721	44.92812459	30.85045812	3.473619555	51403	41.7414935	-72.69602443	0	0	0	0	0	CFADS2211-20160308-124216Z-DataLog_User.dat	0.004034314	41.7414935	-72.69602443	1	0	0
2340	2/28/2016	37:49.2	58.40126361	1401.630327	1456670269	0	2	0	0	27099.76856	140.0037869	44.99919891	44.99993134	44.92696381	28.625	3.471382022	52790	41.7607634	-72.67330104	0	0	0	0	0	CFADS2211-20160228-135502Z-DataLog_User.dat	0.008617218	41.7607634	-72.67330104	1	0	0
262	1/1/2006	20:13.6	0.34737951	8.337108	1136121614	0	2	0	0	27394.29534	140.004615	45.00130463	45.00051117	44.92577362	35.01653439	3.461753097	69577	41.73826514	-72.71474039	0	0	0	0	0	CFADS2211-20160308-191258Z-DataLog_User.dat	0	41.73826514	-72.71474039	1	0	0
2286	1/1/2006	53:38.6	0.28725187	6.894045	1136116419	0	2	0	0	27273.63711	139.9696985	44.9993515	45.00054169	44.92702484	30.6875	3.459019195	66269	41.74464672	-72.68818616	0	0	0	0	0	CFADS2211-20160307-173818Z-DataLog_User.dat	0	41.74464672	-72.68818616	1	0	0
2361	2/28/2016	51:33.8	58.53580749	1404.85938	1456681894	0	2	0	0	27212.06424	139.9840993	45.00008392	44.99944305	44.92623138	30.375	3.450457897	64415	41.76165933	-72.67637171	0	0	0	0	0	CFADS2211-20160228-170814Z-DataLog_User.dat	0.005851015	41.76165933	-72.67637171	1	0	0
1868	1/1/2006	09:34.6	0.21498368	5.159608	1136110175	0	2	0	0	27000.42103	139.951523	45.00002676	44.99990082	44.92680734	30.5625	3.396918051	60026	41.7546071	-72.70160513	0	0	0	0	0	CFADS2211-20160307-160230Z-DataLog_User.dat	0.00821965	41.7546071	-72.70160513	1	0	0
3585	1/1/2006	22:52.8	0.1825557	4.381337	1136107373	0	2	0	0	27365.60531	139.9357777	45.00084686	44.9996872	44.92696381	30.8125	3.396302549	57223	41.75290977	-72.70084474	0	0	0	0	0	CFADS2211-20160307-144030Z-DataLog_User.dat	0	41.75290977	-72.70084474	1	0	0
2292	1/1/2006	53:45.9	0.28733653	6.896077	1136116426	0	2	0	0	27208.42098	139.8792053	44.99904633	45.00072479	44.92702484	30.6875	3.385718228	66277	41.74431496	-72.6888038	0	0	0	0	0	CFADS2211-20160307-173818Z-DataLog_User.dat	0.003163753	41.74431496	-72.6888038	1	0	0
589	3/31/2016	10:06.9	90.4236912	2170.168589	1459437007	0	2	0	0	27401.54512	139.9143528	45.00106049	45.00102997	44.92613983	36.21825916	3.352603218	54765	41.79301429	-72.69756604	0	0	0	0	0	CFADS2211-20160331-145936Z-DataLog_User.dat	0.006065831	41.79301429	-72.69756604	1	0	0
327	3/6/2016	29:27.9	65.43712841	1570.491082	1457278168	0	2	0	0	27268.64296	140.0087104	45.00048065	45.00029755	44.9278183	26.875	3.35214271	55935	41.73924283	-72.67566263	0	0	0	0	0	CFADS2211-20160306-152321Z-DataLog_User.dat	0.006347757	41.73924283	-72.67566263	1	0	0
2772	1/1/2006	37:00.3	0.10903135	2.616752	1136101020	0	2	0	0	27239.27051	140.1660173	44.99925995	44.99983978	44.92690277	26.71400524	3.351736974	58132	41.78582934	-72.68185654	0	0	0	0	0	CFADS2211-20160227-151726Z-DataLog_User.dat	0.004213374	41.78582934	-72.68185654	1	0	0
1819	3/6/2016	57:43.4	65.49841845	1571.962043	1457283463	0	2	0	0	27128.67863	139.5666948	45.00060272	45.00020599	44.92763519	29.5	3.346001713	61230	41.73260917	-72.67461644	0	0	0	0	0	CFADS2211-20160306-162325Z-DataLog_User.dat	0.00311614	41.73260917	-72.67461644	1	0	0
3238	1/1/2006	52:49.1	0.12001252	2.8803	1136101969	0	2	0	0	27285.46555	140.0054285	44.9996872	44.99871063	44.9260788	26.125	3.323658817	49163	41.77647252	-72.71037519	0	0	0	0	0	CFADS2211-20160301-123633Z-DataLog_User.dat	0	41.77647252	-72.71037519	1	0	0
7465	1/1/2006	39:44.5	0.23593182	5.662364	1136111985	0	2	0	0	27047.97497	140.0379558	44.99996745	44.99800585	44.92534366	28.875	3.311385404	69097	41.78904948	-72.69690098	0	0	0	0	0	CFADS2211-20160227-165547Z-DataLog_User.dat	0.003711885	41.78904948	-72.69690098	1	0	0
4654	1/1/2006	17:12.9	0.13695507	3.286922	1136103433	0	2	0	0	27235.47097	139.9342562	45.00127411	45.00133514	44.92797089	30.8125	3.307810621	51397	41.74157896	-72.69552787	0	0	0	0	0	CFADS2211-20160308-124216Z-DataLog_User.dat	0.00465096	41.74157896	-72.69552787	1	0	0
1849	1/1/2006	34:06.1	0.23201516	5.568364	1136111646	0	2	0	0	27311.17141	139.9742734	45.00045013	45.00029755	44.92589569	33.3125	3.282134997	59610	41.72741947	-72.71050019	0	0	0	0	0	CFADS2211-20160308-155624Z-DataLog_User.dat	0.002246534	41.72741947	-72.71050019	1	0	0
265	1/1/2006	20:17.3	0.34742246	8.338139	1136121617	0	2	0	0	27371.25336	140.0150767	45.00133514	45.00051117	44.92583466	35.0625	3.273135832	69581	41.73880002	-72.7148168	0	0	0	0	0	CFADS2211-20160308-191258Z-DataLog_User.dat	0.017136776	41.73880002	-72.7148168	1	0	0
4650	1/1/2006	17:08.0	0.13689784	3.285548	1136103428	0	2	0	0	27302.30585	140.0766756	45.00106049	45.00133514	44.9278183	30.8125	3.231496624	51391	41.74162771	-72.69503882	0	0	0	0	0	CFADS2211-20160308-124216Z-DataLog_User.dat	0	41.74162771	-72.69503882	1	0	0
277	2/28/2016	13:21.6	58.55094411	1405.222659	1456683202	0	2	0	0	27126.60068	139.9877237	45.00026703	45.00029755	44.92671967	30.9375	3.226845017	65722	41.76172088	-72.68199687	0	0	0	0	0	CFADS2211-20160228-180818Z-DataLog_User.dat	7.90E-06	41.76172088	-72.68199687	1	0	0
2730	2/29/2016	03:43.5	59.41925403	1426.062097	1456758224	0	2	0	0	27185.14661	139.9693568	45.00273895	45.00060272	44.92681122	32.125	3.222440021	54284	41.80163402	-72.70682193	0	0	0	0	0	CFADS2211-20160229-141149Z-DataLog_User.dat	0	41.80163402	-72.70682193	1	0	0
17621	2/29/2016	08:30.5	59.50590852	1428.141804	1456765710	0	2	0	0	27114.12135	139.9899798	45.00078002	44.99907684	44.92516327	32.46560847	3.203194719	61772	41.77668711	-72.68594005	0	0	0	0	0	CFADS2211-20160229-163539Z-DataLog_User.dat	0.004511093	41.77668711	-72.68594005	1	0	0
3131	1/1/2006	56:05.9	0.1222906	2.934974	1136102166	0	2	0	0	27305.50294	139.9522288	44.99977875	45.00041962	44.92763519	28.8125	3.197177059	52017	41.76268503	-72.69040326	0	0	0	0	0	CFADS2211-20160307-132325Z-DataLog_User.dat	0.002323653	41.76268503	-72.69040326	1	0	0
2088	1/1/2006	28:31.0	0.2281365	5.475276	1136111311	0	2	0	0	27322.42919	140.0448847	45.00124359	45.00072479	44.92824554	28.6875	3.167322713	58506	41.76154113	-72.70885286	0	0	0	0	0	CFADS2211-20160301-153237Z-DataLog_User.dat	0.004347877	41.76154113	-72.70885286	1	0	0
29491	3/6/2016	47:11.7	65.40777408	1569.786578	1457275632	0	2	0	0	27350.84052	140.163269	44.99861908	44.99886322	44.92653656	27.1875	3.135810879	53399	41.7367812	-72.67190889	0	0	0	0	0	CFADS2211-20160306-135216Z-DataLog_User.dat	0.005443845	41.7367812	-72.67190889	1	0	0
8851	1/1/2006	04:46.8	0.25331954	6.079669	1136113487	0	2	0	0	27068.12779	139.8457186	45.00005341	44.99962616	44.92705536	29.125	3.088647177	70598	41.77952258	-72.68947698	0	0	0	0	0	CFADS2211-20160227-165547Z-DataLog_User.dat	0	41.77952258	-72.68947698	1	0	0
687	1/1/2006	22:44.7	0.2657948	6.379075	1136114565	0	2	0	0	27252.81639	140.0529121	44.99912868	45.00095973	44.92779779	30.125	3.067749759	64416	41.7441761	-72.69413106	0	0	0	0	0	CFADS2211-20160307-173818Z-DataLog_User.dat	0.004766783	41.7441761	-72.69413106	1	0	0
2603	1/1/2006	56:53.1	0.33117036	7.948089	1136120213	0	2	0	0	27244.00147	139.8879528	44.99904633	44.9991684	44.92412567	35.1875	3.066017208	68177	41.74283357	-72.6857564	0	0	0	0	0	CFADS2211-20160308-180410Z-DataLog_User.dat	0.003869328	41.74283357	-72.6857564	1	0	0
5085	1/1/2006	25:38.4	0.14280501	3.42732	1136103938	0	2	0	0	27316.24332	140.0036708	45.00045013	45.00029755	44.92711639	31.1875	3.04570854	51902	41.73362509	-72.71339556	0	0	0	0	0	CFADS2211-20160308-124216Z-DataLog_User.dat	0.00624565	41.73362509	-72.71339556	1	0	0
1755	1/1/2006	56:44.8	0.16440762	3.945783	1136105805	0	2	0	0	27083.50118	139.9084687	45.0000597	45.0002223	44.92769833	27.625	3.036176804	62917	41.78692546	-72.68249819	0	0	0	0	0	CFADS2211-20160227-165547Z-DataLog_User.dat	0.00630973	41.78692546	-72.68249819	1	0	0
2316	2/29/2016	54:55.3	59.45480672	1426.915361	1456761295	0	2	0	0	27151.39726	140.027901	45.00144559	45.00040864	44.92647859	32.9375	3.023343024	57357	41.78623191	-72.71258535	0	0	0	0	0	CFADS2211-20160229-151154Z-DataLog_User.dat	0.002920741	41.78623191	-72.71258535	1	0	0
3716	1/1/2006	45:17.3	0.23978375	5.75481	1136112317	0	2	0	0	27299.63975	140.0091497	45.00075531	45.00023651	44.92711639	30.5625	3.013466953	62168	41.74730809	-72.69570064	0	0	0	0	0	CFADS2211-20160307-160230Z-DataLog_User.dat	0.002902447	41.74730809	-72.69570064	1	0	0
1544	2/28/2016	36:42.8	58.56716164	1405.611879	1456684603	0	2	0	0	27189.23916	140.0200234	45.00081635	45.00060272	44.92665863	31.5625	3.003008813	67124	41.76353481	-72.68664448	0	0	0	0	0	CFADS2211-20160228-180818Z-DataLog_User.dat	0.000149792	41.76353481	-72.68664448	1	0	0
688	1/1/2006	51:16.5	0.16060817	3.854596	1136105477	0	2	0	0	27489.26816	140.4027814	45.00011444	44.99922943	44.92537689	32.42361111	2.999875873	53441	41.7348265	-72.70268732	0	0	0	0	0	CFADS2211-20160308-143550Z-DataLog_User.dat	0.004746532	41.7348265	-72.70268732	1	0	0
744	1/1/2006	56:55.7	0.2478673	5.948815	1136113016	0	2	0	0	27294.89821	140.0377336	45.00157929	45.00054169	44.92675018	34.84259259	2.99300908	60980	41.72878521	-72.70274454	0	0	0	0	0	CFADS2211-20160308-164026Z-DataLog_User.dat	0.00232523	41.72878521	-72.70274454	1	0	0
13881	2/29/2016	32:51.5	59.35615109	1424.547626	1456752771	0	2	0	0	27007.38103	139.9259354	44.9996872	44.99974823	44.92552948	30.1875	2.988603561	48833	41.79761642	-72.69630912	0	0	0	0	0	CFADS2211-20160229-130636Z-DataLog_User.dat	0.005067951	41.79761642	-72.69630912	1	0	0
1829	1/1/2006	21:19.0	0.09813639	2.355273	1136100079	0	2	0	0	27262.80166	140.1829958	45.00121307	45.00041962	44.92684174	30.42294974	2.976163991	48043	41.75696886	-72.6824411	0	0	0	0	0	CFADS2211-20160308-124216Z-DataLog_User.dat	0.005269696	41.75696886	-72.6824411	1	0	0
5090	1/1/2006	25:44.5	0.14287577	3.429019	1136103944	0	2	0	0	27298.28808	140.0286407	45.00037009	45.00036513	44.92703667	31.1875	2.971337275	51909	41.73301361	-72.71315432	0	0	0	0	0	CFADS2211-20160308-124216Z-DataLog_User.dat	0.012612214	41.73301361	-72.71315432	1	0	0
3700	1/1/2006	58:24.1	0.12388988	2.973357	1136102304	0	2	0	0	27234.45603	139.9966633	45.00048065	44.99907684	44.92595673	30.49437831	2.968786518	50268	41.74690131	-72.6841955	0	0	0	0	0	CFADS2211-20160308-124216Z-DataLog_User.dat	0.002482905	41.74690131	-72.6841955	1	0	0
1375	3/6/2016	46:36.9	65.36570457	1568.77691	1457271997	0	2	0	0	27360.69307	139.8345762	45.00066376	45.00054169	44.92711639	28.3125	2.966441573	49761	41.76546793	-72.67620812	0	0	0	0	0	CFADS2211-20160306-132056Z-DataLog_User.dat	0	41.76546793	-72.67620812	1	0	0
3616	1/1/2006	05:46.3	0.12900767	3.096184	1136102746	0	2	0	0	27375.0184	139.9917571	44.99846649	44.99977875	44.92671967	28	2.959609315	52597	41.75853716	-72.68804487	0	0	0	0	0	CFADS2211-20160307-132325Z-DataLog_User.dat	0.006003487	41.75853716	-72.68804487	1	0	0
3598	1/1/2006	56:23.1	0.12248962	2.939751	1136102183	0	2	0	0	27282.4402	140.0072585	44.99999237	44.99959564	44.92635346	30.4375	2.949802793	50146	41.74557793	-72.68651341	0	0	0	0	0	CFADS2211-20160308-124216Z-DataLog_User.dat	0	41.74557793	-72.68651341	1	0	0
123	2/25/2016	24:33.0	55.64204838	1335.409161	1456431873	0	2	0	0	27113.09128	140.0098075	45.00164032	45.00041962	44.92690277	31.8125	2.942532458	73534	41.77226635	-72.6760271	0	0	0	0	0	CFADS2211-20160225-202224Z-DataLog_User.dat	0.000125192	41.77226635	-72.6760271	1	0	0
3142	1/1/2006	34:12.7	0.23209149	5.570196	1136111653	0	2	0	0	27228.95106	139.9598115	44.99990082	44.9996872	44.92705536	30.25	2.938643401	61504	41.74347112	-72.69768006	0	0	0	0	0	CFADS2211-20160307-160230Z-DataLog_User.dat	0.007747871	41.74347112	-72.69768006	1	0	0
2099	1/1/2006	18:27.6	0.17948606	4.307666	1136107108	0	2	0	0	27269.18789	139.9181546	45.00066376	45.00008392	44.92635346	32.375	2.937903911	55071	41.73897223	-72.70374513	0	0	0	0	0	CFADS2211-20160308-143550Z-DataLog_User.dat	0	41.73897223	-72.70374513	1	0	0
3017	1/1/2006	44:50.0	0.11446807	2.747234	1136101490	0	2	0	0	27215.0539	139.7261577	44.99929628	44.99888841	44.92545585	30.4375	2.913856536	49454	41.75145612	-72.68339599	0	0	0	0	0	CFADS2211-20160308-124216Z-DataLog_User.dat	0.002812437	41.75145612	-72.68339599	1	0	0
2731	1/1/2006	06:21.2	0.17107915	4.1059	1136106381	0	2	0	0	27268.49826	139.994329	45.00206757	45.00081635	44.92806244	29.875	2.904985405	56232	41.75169586	-72.71296011	0	0	0	0	0	CFADS2211-20160307-144030Z-DataLog_User.dat	0.004242873	41.75169586	-72.71296011	1	0	0
2858	2/28/2016	47:28.9	58.40797331	1401.791359	1456670849	0	2	0	0	27498.19176	140.6877998	44.99907684	44.99962616	44.92711639	28.5	2.896484668	53370	41.76543131	-72.66964434	0	0	0	0	0	CFADS2211-20160228-135502Z-DataLog_User.dat	0.002902251	41.76543131	-72.66964434	1	0	0
777	1/1/2006	00:48.4	0.0838939	2.013454	1136098848	0	2	0	0	27253.90065	139.8820249	45.00093842	45.00041962	44.92681122	28.8125	2.886149508	55960	41.77905934	-72.67938999	0	0	0	0	0	CFADS2211-20160227-151726Z-DataLog_User.dat	0.008412505	41.77905934	-72.67938999	1	0	0
3165	3/6/2016	22:55.8	65.47425744	1571.382178	1457281376	0	2	0	0	27164.96334	139.8275747	44.99974823	45.00081635	44.92836762	27.125	2.88509049	59143	41.73752474	-72.6815065	0	0	0	0	0	CFADS2211-20160306-152321Z-DataLog_User.dat	0.003572224	41.73752474	-72.6815065	1	0	0
1360	3/6/2016	36:04.1	65.52504792	1572.60115	1457285764	0	2	0	0	27392.16897	140.0553547	45.00057221	45.00084686	44.92705536	31.0625	2.879877269	63530	41.74181275	-72.68260503	0	0	0	0	0	CFADS2211-20160306-171001Z-DataLog_User.dat	0	41.74181275	-72.68260503	1	0	0
13471	3/6/2016	35:48.7	65.52486956	1572.596869	1457285749	0	2	0	0	27378.71453	140.0597923	45.00084686	45.00054169	44.92690277	31.0625	2.879763468	63516	41.7424684	-72.68261456	0	0	0	0	0	CFADS2211-20160306-171001Z-DataLog_User.dat	0.003226609	41.7424684	-72.68261456	1	0	0
1383	2/29/2016	32:45.5	59.356082	1424.545968	1456752765	0	2	0	0	27003.18254	139.9270088	44.99925995	44.99962971	44.92542727	30.2093254	2.872941926	48827	41.79762108	-72.6965879	0	0	0	0	0	CFADS2211-20160229-130636Z-DataLog_User.dat	0.003703016	41.79762108	-72.6965879	1	0	0
1654	1/1/2006	45:07.2	0.15633386	3.752013	1136105107	0	2	0	0	27232.86802	139.7515693	45.00115204	44.99993134	44.92726898	28.31969895	2.870907753	54959	41.75603784	-72.71117788	0	0	0	0	0	CFADS2211-20160307-144030Z-DataLog_User.dat	0.006607348	41.75603784	-72.71117788	1	0	0
3567	1/1/2006	55:44.1	0.12203851	2.928924	1136102144	0	2	0	0	27251.1063	139.9849774	44.99980927	44.99990082	44.9265976	30.4375	2.859962645	50108	41.74703642	-72.68393445	0	0	0	0	0	CFADS2211-20160308-124216Z-DataLog_User.dat	0.008467475	41.74703642	-72.68393445	1	0	0
3579	1/1/2006	29:40.2	0.18727033	4.494488	1136107780	0	2	0	0	27047.96546	140.0138786	45.00021843	44.99983526	44.92717291	28.125	2.859380592	64891	41.7892245	-72.68630371	0	0	0	0	0	CFADS2211-20160227-165547Z-DataLog_User.dat	0	41.7892245	-72.68630371	1	0	0
7631	1/1/2006	42:44.8	0.23801799	5.712432	1136112165	0	2	0	0	27082.41935	139.9896666	45.00099558	45.00072867	44.92770898	29	2.85702995	69277	41.79277978	-72.69477033	0	0	0	0	0	CFADS2211-20160227-165547Z-DataLog_User.dat	8.63E-05	41.79277978	-72.69477033	1	0	0
1206	2/29/2016	29:23.3	59.35374194	1424.489806	1456752563	0	2	0	0	26994.56544	140.0074282	44.99898529	44.99874115	44.9252243	30.25	2.854487685	48624	41.79684525	-72.69676885	0	0	0	0	0	CFADS2211-20160229-130636Z-DataLog_User.dat	0	41.79684525	-72.69676885	1	0	0
768	2/29/2016	46:30.8	59.32396755	1423.775221	1456749991	0	2	0	0	27219.15307	139.928693	45.00112152	44.99999237	44.92525482	31.3125	2.846862216	46052	41.78748305	-72.69925565	0	0	0	0	0	CFADS2211-20160229-123201Z-DataLog_User.dat	0.007488901	41.78748305	-72.69925565	1	0	0
94	1/1/2006	27:58.6	0.26942821	6.466277	1136114879	0	2	0	0	26747.24373	139.9026567	44.9996872	44.99953461	44.92665863	28.91435185	2.84409145	71990	41.76942947	-72.67295801	0	0	0	0	0	CFADS2211-20160227-195652Z-DataLog_User.dat	0	41.76942947	-72.67295801	1	0	0
2706	1/1/2006	47:40.5	0.11644119	2.794589	1136101661	0	2	0	0	27234.60622	139.9412326	45.00023651	44.99947357	44.92671967	28.875	2.832673616	51512	41.75929956	-72.69315042	0	0	0	0	0	CFADS2211-20160307-132325Z-DataLog_User.dat	0.003618665	41.75929956	-72.69315042	1	0	0
1875	3/6/2016	27:01.5	65.39376768	1569.450424	1457274422	0	2	0	0	27581.20579	140.4290025	44.9986496	44.99983978	44.92696381	27.75	2.830347983	52188	41.73975173	-72.67569356	0	0	0	0	0	CFADS2211-20160306-135216Z-DataLog_User.dat	0.001983303	41.73975173	-72.67569356	1	0	0
2498	2/28/2016	54:04.5	58.53755245	1404.901259	1456682045	0	2	0	0	27160.84728	139.9875478	44.99985448	44.9993245	44.92606825	30.3125	2.829738389	64565	41.76114	-72.67487092	0	0	0	0	0	CFADS2211-20160228-170814Z-DataLog_User.dat	0.00840671	41.76114	-72.67487092	1	0	0
53	2/25/2016	42:00.5	55.61250612	1334.700147	1456429321	0	2	0	0	26960.26353	140.0002799	44.99940854	44.99947677	44.92546845	31.625	2.825425969	70981	41.80430639	-72.70029661	0	0	0	0	0	CFADS2211-20160225-194107Z-DataLog_User.dat	0.00348286	41.80430639	-72.70029661	1	0	0
617	1/1/2006	24:11.1	0.14179477	3.403074	1136103851	0	2	0	0	27244.94505	140.0314895	45.00072479	45.00020599	44.92827606	27.9375	2.822523602	53702	41.76084459	-72.6929136	0	0	0	0	0	CFADS2211-20160307-144030Z-DataLog_User.dat	0.000154815	41.76084459	-72.6929136	1	0	0
7391	1/1/2006	38:24.5	0.23500606	5.640145	1136111905	0	2	0	0	27045.55604	140.0219899	44.99981605	44.99966911	44.92744983	28.8125	2.817442063	69017	41.7872435	-72.69717932	0	0	0	0	0	CFADS2211-20160227-165547Z-DataLog_User.dat	0.000916741	41.7872435	-72.69717932	1	0	0
2280	1/1/2006	39:14.9	0.11058864	2.654127	1136101155	0	2	0	0	27297.05316	139.9807564	45.00134281	44.99997927	44.9267382	28.6875	2.81527476	51005	41.76073881	-72.69052635	0	0	0	0	0	CFADS2211-20160307-132325Z-DataLog_User.dat	0	41.76073881	-72.69052635	1	0	0
2736	1/1/2006	39:17.4	0.11061807	2.654834	1136101157	0	2	0	0	27304.31687	139.9834147	45.00008392	45.00014496	44.92705536	30.66402116	2.801146777	49122	41.75349745	-72.68447052	0	0	0	0	0	CFADS2211-20160308-124216Z-DataLog_User.dat	0.008090356	41.75349745	-72.68447052	1	0	0
408	1/1/2006	19:57.8	0.13886355	3.332725	1136103598	0	2	0	0	27229.79136	140.0304313	45.00127411	44.99993134	44.92733002	27.875	2.800677895	53449	41.76111807	-72.68923155	0	0	0	0	0	CFADS2211-20160307-144030Z-DataLog_User.dat	0.010985985	41.76111807	-72.68923155	1	0	0
2333	2/28/2016	37:41.1	58.40117033	1401.628088	1456670261	0	2	0	0	27153.85757	140.0117624	44.99907684	44.99974823	44.92684174	28.60019841	2.79784958	52781	41.7602425	-72.67347528	0	0	0	0	0	CFADS2211-20160228-135502Z-DataLog_User.dat	0	41.7602425	-72.67347528	1	0	0
2420	2/29/2016	56:51.4	59.45615097	1426.947623	1456761411	0	2	0	0	27133.48388	139.9947085	45.00127411	45.00054169	44.92644501	33.0625	2.794743946	57473	41.78631145	-72.71185403	0	0	0	0	0	CFADS2211-20160229-151154Z-DataLog_User.dat	0.00988983	41.78631145	-72.71185403	1	0	0
1535	1/1/2006	36:12.9	0.31681559	7.603574	1136118973	0	2	0	0	27349.26954	139.9810503	44.9996872	44.99999237	44.92494965	36.13029101	2.792318111	66937	41.73130525	-72.6889102	0	0	0	0	0	CFADS2211-20160308-180410Z-DataLog_User.dat	0.008347577	41.73130525	-72.6889102	1	0	0
8418	1/1/2006	56:56.1	0.24787096	5.948903	1136113016	0	2	0	0	27141.51126	139.9859802	45.00008392	45.00035858	44.92794037	29.375	2.783617811	70127	41.78665048	-72.69020027	0	0	0	0	0	CFADS2211-20160227-165547Z-DataLog_User.dat	0	41.78665048	-72.69020027	1	0	0
2330	2/25/2016	23:04.7	55.59935971	1334.384633	1456428185	0	2	0	0	27002.83334	140.0056441	44.99923315	44.99969721	44.92545214	32.3125	2.772713313	69845	41.80658273	-72.70525778	0	0	0	0	0	CFADS2211-20160225-184103Z-DataLog_User.dat	0.003124261	41.80658273	-72.70525778	1	0	0
2022	1/1/2006	48:32.4	0.2837078	6.808987	1136116112	0	2	0	0	27289.09364	139.9270763	45.0003891	45.00014496	44.92644501	30.95072751	2.763100424	65963	41.7522269	-72.69077385	0	0	0	0	0	CFADS2211-20160307-173818Z-DataLog_User.dat	0.00431042	41.7522269	-72.69077385	1	0	0
2831	1/1/2006	41:09.5	0.1119157	2.685977	1136101270	0	2	0	0	27321.31109	139.9871481	44.99930916	44.99948252	44.92634451	30.625	2.762725301	49234	41.75454083	-72.68409405	0	0	0	0	0	CFADS2211-20160308-124216Z-DataLog_User.dat	0.008712805	41.75454083	-72.68409405	1	0	0
1678	2/29/2016	38:23.3	59.35999155	1424.639797	1456753103	0	2	0	0	27227.62046	140.2124687	44.99904633	44.99959564	44.92589569	30.0625	2.760894539	49165	41.80057559	-72.69693087	0	0	0	0	0	CFADS2211-20160229-130636Z-DataLog_User.dat	0.000180854	41.80057559	-72.69693087	1	0	0
303	3/6/2016	15:58.4	65.55275907	1573.266218	1457288158	0	2	0	0	27386.69513	139.8347817	44.99996185	44.99990082	44.92613983	32.0625	2.758912229	65926	41.72923221	-72.68138338	0	0	0	0	0	CFADS2211-20160306-181005Z-DataLog_User.dat	0.009563014	41.72923221	-72.68138338	1	0	0
1223	1/1/2006	08:48.7	0.0894521	2.14685	1136099329	0	2	0	0	27210.76025	139.4270087	44.99718475	44.99846649	44.92363739	28.19708995	2.758094431	56440	41.77922466	-72.68086411	0	0	0	0	0	CFADS2211-20160227-151726Z-DataLog_User.dat	0	41.77922466	-72.68086411	1	0	0
8041	1/1/2006	21:59.1	0.30693397	7.366415	1136118119	0	2	0	0	27375.11349	140.0148257	45.00057221	44.99993134	44.92491913	36.125	2.75789396	66083	41.73175121	-72.69011986	0	0	0	0	0	CFADS2211-20160308-180410Z-DataLog_User.dat	0.005240666	41.73175121	-72.69011986	1	0	0
4941	1/1/2006	19:01.0	0.26320603	6.316945	1136114341	0	2	0	0	27130.16194	139.9419035	44.99855804	44.99944305	44.9260788	30.27678571	2.756871707	64192	41.74151598	-72.69434394	0	0	0	0	0	CFADS2211-20160307-173818Z-DataLog_User.dat	0.003050176	41.74151598	-72.69434394	1	0	0
1235	3/6/2016	33:39.2	65.52337031	1572.560888	1457285619	0	2	0	0	27363.66423	139.9914424	45.00048065	44.99990082	44.92620087	31	2.756283986	63385	41.73818373	-72.68238997	0	0	0	0	0	CFADS2211-20160306-171001Z-DataLog_User.dat	0	41.73818373	-72.68238997	1	0	0
2392	2/29/2016	56:20.2	59.45578937	1426.938945	1456761380	0	2	0	0	27119.07459	140.0306789	45.00109682	45.00060272	44.92635346	33.0625	2.755659945	57442	41.78578224	-72.71265929	0	0	0	0	0	CFADS2211-20160229-151154Z-DataLog_User.dat	0.005075475	41.78578224	-72.71265929	1	0	0
489	3/31/2016	57:50.6	90.41516856	2169.964045	1459436271	0	2	0	0	27320.52511	139.6933774	45.00118256	45.00045013	44.92598724	35.35482804	2.743803415	54028	41.77896906	-72.68850775	0	0	0	0	0	CFADS2211-20160331-144900Z-DataLog_User.dat	0	41.77896906	-72.68850775	1	0	0
544	1/1/2006	52:11.5	0.07791112	1.869867	1136098332	0	2	0	0	27423.07089	140.0643805	44.9998703	44.99983978	44.92620087	30.5625	2.738249838	48183	41.76767237	-72.70035105	0	0	0	0	0	CFADS2211-20160307-131029Z-DataLog_User.dat	0.006934309	41.76767237	-72.70035105	1	0	0
2287	1/1/2006	57:39.6	0.16504168	3.961	1136105860	0	2	0	0	27212.72925	140.0125799	45.00054968	44.99976692	44.92705536	29.3125	2.729508709	55711	41.75221735	-72.71496881	0	0	0	0	0	CFADS2211-20160307-144030Z-DataLog_User.dat	2.44E-06	41.75221735	-72.71496881	1	0	0
5203	1/1/2006	58:59.3	0.20763034	4.983128	1136109539	0	2	0	0	27042.32712	139.9987357	45.00020599	45.00102997	44.92837117	28	2.72649	66652	41.78424854	-72.6834635	0	0	0	0	0	CFADS2211-20160227-165547Z-DataLog_User.dat	0.007840972	41.78424854	-72.6834635	1	0	0
2321	2/28/2016	37:27.4	58.40101188	1401.624285	1456670247	0	2	0	0	27362.74084	140.1730956	44.99898529	45.00008392	44.92696381	28.65443122	2.719831319	52768	41.7595453	-72.67365122	0	0	0	0	0	CFADS2211-20160228-135502Z-DataLog_User.dat	0.002401991	41.7595453	-72.67365122	1	0	0
551	1/1/2006	41:24.5	0.07042272	1.690145	1136097685	0	2	0	0	27221.64376	139.9868945	45.00162498	44.99965684	44.92674267	28.375	2.719780416	45648	41.75098972	-72.67688831	0	0	0	0	0	CFADS2211-20160308-122757Z-DataLog_User.dat	0	41.75098972	-72.67688831	1	0	0
2867	1/1/2006	01:58.6	0.33470623	8.03295	1136120519	0	2	0	0	27262.53747	139.9124079	44.99980927	44.99932098	44.92461395	35.09027778	2.718523597	68483	41.74110485	-72.68540863	0	0	0	0	0	CFADS2211-20160308-180410Z-DataLog_User.dat	0.007695342	41.74110485	-72.68540863	1	0	0
152	2/25/2016	43:39.0	55.53031279	1332.727507	1456422219	0	2	0	0	27066.56062	139.9824495	45.00002289	44.99990082	44.92534638	32.375	2.716588228	63879	41.78073765	-72.67190777	0	0	0	0	0	CFADS2211-20160225-174100Z-DataLog_User.dat	0.013303962	41.78073765	-72.67190777	1	0	0
4246	1/1/2006	41:41.8	0.19562286	4.694949	1136108502	0	2	0	0	27124.39243	139.9846664	44.99977875	45.00005341	44.92733002	28.125	2.71541091	65614	41.78416942	-72.68643245	0	0	0	0	0	CFADS2211-20160227-165547Z-DataLog_User.dat	6.32E-06	41.78416942	-72.68643245	1	0	0
1382	2/29/2016	01:22.4	59.50095425	1428.022902	1456765282	0	2	0	0	27180.16569	139.9978588	45.00099945	45.00112152	44.92711639	32.35681217	2.714865923	61344	41.77690411	-72.68252067	0	0	0	0	0	CFADS2211-20160229-163539Z-DataLog_User.dat	5.73E-06	41.77690411	-72.68252067	1	0	0
1953	1/1/2006	44:19.1	0.32244275	7.738626	1136119459	0	2	0	0	27355.58993	139.9670625	44.99767304	44.99977875	44.92473602	35.6875	2.713878028	67423	41.74283066	-72.68285244	0	0	0	0	0	CFADS2211-20160308-180410Z-DataLog_User.dat	0.000690315	41.74283066	-72.68285244	1	0	0
332	1/1/2006	12:48.3	0.30055927	7.213423	1136117568	0	2	0	0	27300.75272	139.9883709	45.00029755	45.00020599	44.92534638	36	2.712337305	65532	41.73410693	-72.69531222	0	0	0	0	0	CFADS2211-20160308-180410Z-DataLog_User.dat	0.003765162	41.73410693	-72.69531222	1	0	0
2143	1/1/2006	47:59.9	0.32499858	7.799966	1136119680	0	2	0	0	27570.43823	140.327562	44.99861294	45.00017854	44.9250412	35.55224868	2.709807388	67644	41.74575132	-72.68607854	0	0	0	0	0	CFADS2211-20160308-180410Z-DataLog_User.dat	0.002697694	41.74575132	-72.68607854	1	0	0
17221	1/1/2006	11:12.8	0.17445355	4.186885	1136106673	0	2	0	0	27529.40161	140.1463489	45.00066376	44.99938202	44.92629242	32.25	2.703875136	54637	41.73667114	-72.70320409	0	0	0	0	0	CFADS2211-20160308-143550Z-DataLog_User.dat	0.004078712	41.73667114	-72.70320409	1	0	0
2879	1/1/2006	42:06.7	0.11257793	2.70187	1136101327	0	2	0	0	27245.15189	139.9522069	44.99886322	44.9991684	44.92595673	30.60078534	2.701719129	49291	41.75244394	-72.68337359	0	0	0	0	0	CFADS2211-20160308-124216Z-DataLog_User.dat	0.005733329	41.75244394	-72.68337359	1	0	0
3163	2/28/2016	29:35.1	58.47887848	1403.493083	1456676975	0	2	0	0	27314.87862	140.0667692	45.00282421	45.00086285	44.92826686	30	2.697049446	59495	41.75523721	-72.65983846	0	0	0	0	0	CFADS2211-20160228-153110Z-DataLog_User.dat	0	41.75523721	-72.65983846	1	0	0
1115	2/25/2016	01:09.0	55.62579854	1335.019165	1456430469	0	2	0	0	26954.15438	139.965695	44.99962616	45.00035858	44.92681122	31.8125	2.69560665	72129	41.80287948	-72.70167177	0	0	0	0	0	CFADS2211-20160225-194107Z-DataLog_User.dat	0.00294056	41.80287948	-72.70167177	1	0	0
1821	1/1/2006	33:52.4	0.06519016	1.564564	1136097232	0	2	0	0	27219.24891	139.9994324	45.00206757	45.00081635	44.92815399	27.625	2.694230466	45197	41.75401754	-72.67474421	0	0	0	0	0	CFADS2211-20160308-122757Z-DataLog_User.dat	2.89E-05	41.75401754	-72.67474421	1	0	0
573	1/1/2006	52:45.5	0.07830451	1.879308	1136098366	0	2	0	0	27463.20419	139.846613	44.9986496	44.99974823	44.92641449	30.5625	2.692043465	48217	41.76736207	-72.70245146	0	0	0	0	0	CFADS2211-20160307-131029Z-DataLog_User.dat	0.011125592	41.76736207	-72.70245146	1	0	0
299	1/1/2006	48:23.1	0.24193392	5.806414	1136112503	0	2	0	0	27331.88608	139.9944537	45.00124359	45.00102997	44.92671967	34.14417989	2.691691236	60467	41.7293552	-72.70966414	0	0	0	0	0	CFADS2211-20160308-164026Z-DataLog_User.dat	0.002909341	41.7293552	-72.70966414	1	0	0
8046	1/1/2006	50:12.0	0.24319441	5.836666	1136112612	0	2	0	0	27113.65838	139.9217344	45.00072479	45.00185394	44.9283371	29.24636243	2.687706099	69724	41.78711641	-72.69031951	0	0	0	0	0	CFADS2211-20160227-165547Z-DataLog_User.dat	0.010677992	41.78711641	-72.69031951	1	0	0
1150	1/1/2006	20:39.8	0.22268274	5.344386	1136110840	0	2	0	0	27287.85634	139.5850169	45.00129248	45.00021558	44.92615901	33.25	2.686811732	58804	41.72914949	-72.70889636	0	0	0	0	0	CFADS2211-20160308-155624Z-DataLog_User.dat	0.001187928	41.72914949	-72.70889636	1	0	0
1783	1/1/2006	43:55.9	0.28050845	6.732203	1136115836	0	2	0	0	27338.70714	139.7056402	45.00060272	44.99907684	44.92552948	30.96560847	2.683470456	65687	41.75357528	-72.68922911	0	0	0	0	0	CFADS2211-20160307-173818Z-DataLog_User.dat	0.009079424	41.75357528	-72.68922911	1	0	0
770	1/1/2006	00:11.2	0.08346309	2.003114	1136098811	0	2	0	0	27216.63611	139.82202	45.00124359	45.00014496	44.92714691	29.5	2.683399044	46776	41.75289788	-72.67937498	0	0	0	0	0	CFADS2211-20160308-124216Z-DataLog_User.dat	0.007955826	41.75289788	-72.67937498	1	0	0
5244	1/1/2006	59:43.8	0.20814569	4.995497	1136109584	0	2	0	0	27093.3004	140.0502584	44.99974823	45.00072479	44.92812347	28	2.678957364	66696	41.7833238	-72.68483816	0	0	0	0	0	CFADS2211-20160227-165547Z-DataLog_User.dat	0.002059967	41.7833238	-72.68483816	1	0	0
1817	2/29/2016	09:32.5	59.50662606	1428.159025	1456765772	0	2	0	0	27224.22164	139.9785121	45.00081635	44.9996872	44.92589569	32.45734127	2.671728775	61834	41.7752676	-72.6849826	0	0	0	0	0	CFADS2211-20160229-163539Z-DataLog_User.dat	0.009467103	41.7752676	-72.6849826	1	0	0
600	2/29/2016	46:44.9	59.49079749	1427.77914	1456764405	0	2	0	0	27183.10546	140.0087567	44.99997783	44.99969886	44.92597558	32.3125	2.671618696	60467	41.77762795	-72.68829207	0	0	0	0	0	CFADS2211-20160229-163539Z-DataLog_User.dat	0.006855919	41.77762795	-72.68829207	1	0	0
209	1/1/2006	50:36.1	0.07680638	1.843353	1136098236	0	2	0	0	27206.8298	139.9750421	45.00051117	44.99947357	44.92595673	28.16884817	2.670759967	55348	41.77558136	-72.67763594	0	0	0	0	0	CFADS2211-20160227-151726Z-DataLog_User.dat	0.005713779	41.77558136	-72.67763594	1	0	0
955	3/6/2016	10:15.1	65.4237862	1570.170869	1457277015	0	2	0	0	27292.09564	139.8395305	45.0005345	45.00016573	44.92738131	27.125	2.668797667	54781	41.73016638	-72.67232579	0	0	0	0	0	CFADS2211-20160306-145220Z-DataLog_User.dat	0	41.73016638	-72.67232579	1	0	0
3107	1/1/2006	06:35.6	0.33791201	8.109888	1136120796	0	2	0	0	27400.91232	140.1720099	44.99966411	44.99992924	44.92546845	34.875	2.668651686	68760	41.73930854	-72.68472767	0	0	0	0	0	CFADS2211-20160308-180410Z-DataLog_User.dat	0.007711438	41.73930854	-72.68472767	1	0	0
2117	2/25/2016	19:13.1	55.59667903	1334.320297	1456427953	0	2	0	0	27003.27005	140.0225363	44.99925995	44.9988327	44.92430878	32.5625	2.66551454	69614	41.80202169	-72.69493124	0	0	0	0	0	CFADS2211-20160225-184103Z-DataLog_User.dat	0.015401694	41.80202169	-72.69493124	1	0	0
3262	3/31/2016	06:19.5	90.50439228	2172.105415	1459443979	0	2	0	0	27552.5236	139.9931546	45.00066376	45.0012578	44.92605538	38	2.65957675	61738	41.77786494	-72.68555128	0	0	0	0	0	CFADS2211-20160331-170041Z-DataLog_User.dat	0.014476155	41.77786494	-72.68555128	1	0	0
17301	1/1/2006	31:48.6	0.23042392	5.530174	1136111509	0	2	0	0	27353.72582	139.9798592	45.00008392	45.00020599	44.92613983	33.3125	2.657322794	59472	41.73104895	-72.71201832	0	0	0	0	0	CFADS2211-20160308-155624Z-DataLog_User.dat	0	41.73104895	-72.71201832	1	0	0
76	1/1/2006	13:13.7	0.13418621	3.220469	1136103194	0	2	0	0	27320.36779	140.0389433	45.00008392	45.00054169	44.92772675	27.8125	2.650953096	53045	41.76159521	-72.68942035	0	0	0	0	0	CFADS2211-20160307-144030Z-DataLog_User.dat	0.002505687	41.76159521	-72.68942035	1	0	0
3644	1/1/2006	57:17.2	0.12311606	2.954786	1136102237	0	2	0	0	27201.25977	139.9196375	45.00005341	44.99901581	44.92623138	30.4375	2.649304255	50201	41.74754642	-72.68664739	0	0	0	0	0	CFADS2211-20160308-124216Z-DataLog_User.dat	0.00344982	41.74754642	-72.68664739	1	0	0
1124	1/1/2006	04:15.8	0.25296091	6.071062	1136113456	0	2	0	0	27488.35277	140.0307411	45.00130463	45.00075531	44.92598724	35.375	2.645227764	61420	41.73087116	-72.70257167	0	0	0	0	0	CFADS2211-20160308-164026Z-DataLog_User.dat	0.005612802	41.73087116	-72.70257167	1	0	0
3219	1/1/2006	39:57.3	0.19441321	4.665917	1136108397	0	2	0	0	27270.29556	140.0667099	45.00130463	45.00093842	44.92696381	32.625	2.644880838	56361	41.7346433	-72.70118041	0	0	0	0	0	CFADS2211-20160308-143550Z-DataLog_User.dat	0.005918405	41.7346433	-72.70118041	1	0	0
3169	1/1/2006	47:52.9	0.11658438	2.798025	1136101673	0	2	0	0	27262.64042	139.6386429	44.99974823	44.99953461	44.92595673	30.3125	2.642795557	49637	41.74915379	-72.68353136	0	0	0	0	0	CFADS2211-20160308-124216Z-DataLog_User.dat	0.002284213	41.74915379	-72.68353136	1	0	0
640	3/6/2016	35:26.4	65.48294393	1571.590654	1457282126	0	2	0	0	27324.12485	139.9214788	45.00127411	44.99901581	44.92690277	28.13756614	2.638012708	59893	41.73633039	-72.67563318	0	0	0	0	0	CFADS2211-20160306-162325Z-DataLog_User.dat	0.003764238	41.73633039	-72.67563318	1	0	0
3246	1/1/2006	09:16.1	0.33976997	8.154479	1136120956	0	2	0	0	27297.7968	139.8864923	44.99944305	44.99990082	44.92546845	34.8125	2.635970453	68920	41.73758404	-72.68562454	0	0	0	0	0	CFADS2211-20160308-180410Z-DataLog_User.dat	0.009354659	41.73758404	-72.68562454	1	0	0
1286	1/1/2006	19:31.3	0.09688962	2.325351	1136099971	0	2	0	0	27260.01818	139.9485305	44.99825287	44.99904633	44.92598724	29.125	2.635300799	49822	41.76671263	-72.69386106	0	0	0	0	0	CFADS2211-20160307-132325Z-DataLog_User.dat	0.004310742	41.76671263	-72.69386106	1	0	0
2079	2/28/2016	46:23.1	58.53221138	1404.773073	1456681583	0	2	0	0	27194.85837	139.9778924	44.99907684	45.00045013	44.92711639	30.4375	2.633665215	64103	41.76375358	-72.67961611	0	0	0	0	0	CFADS2211-20160228-170814Z-DataLog_User.dat	0	41.76375358	-72.67961611	1	0	0
4006	1/1/2006	50:52.8	0.2436664	5.847994	1136112653	0	2	0	0	27379.70366	140.0931789	45.00005341	44.9996872	44.92650604	30.5625	2.633633663	62504	41.7472956	-72.69516877	0	0	0	0	0	CFADS2211-20160307-160230Z-DataLog_User.dat	0.01331692	41.7472956	-72.69516877	1	0	0
1411	2/29/2016	38:08.5	59.44315443	1426.635706	1456760289	0	2	0	0	27160.24167	140.0320412	45.00008392	45.00014496	44.92568207	32	2.629500205	56350	41.78872737	-72.71618526	0	0	0	0	0	CFADS2211-20160229-151154Z-DataLog_User.dat	0.00204584	41.78872737	-72.71618526	1	0	0
1569	1/1/2006	36:52.9	0.31727936	7.614705	1136119013	0	2	0	0	27279.50079	139.949623	45.00005341	44.99990082	44.92476654	36.1875	2.628393585	66977	41.72941068	-72.68988862	0	0	0	0	0	CFADS2211-20160308-180410Z-DataLog_User.dat	0.005205074	41.72941068	-72.68988862	1	0	0
3357	1/1/2006	25:40.4	0.1844953	4.427887	1136107540	0	2	0	0	27109.81479	140.0368689	45.00093842	45.00035858	44.92763519	28.1875	2.624162005	64652	41.78953068	-72.6837409	0	0	0	0	0	CFADS2211-20160227-165547Z-DataLog_User.dat	0	41.78953068	-72.6837409	1	0	0
2990	1/1/2006	04:20.6	0.33634899	8.072376	1136120661	0	2	0	0	27455.38065	139.9675911	44.99999237	44.99938202	44.92476654	34.9375	2.622721556	68624	41.74118204	-72.68455642	0	0	0	0	0	CFADS2211-20160308-180410Z-DataLog_User.dat	0	41.74118204	-72.68455642	1	0	0
6821	1/1/2006	22:38.7	0.26572582	6.37742	1136114559	0	2	0	0	27197.5204	139.8627859	44.99956513	45.00084686	44.92772675	30.125	2.622356935	64410	41.74354198	-72.69415822	0	0	0	0	0	CFADS2211-20160307-173818Z-DataLog_User.dat	0.008628617	41.74354198	-72.69415822	1	0	0
3226	1/1/2006	08:52.8	0.33949964	8.147991	1136120933	0	2	0	0	27267.07602	139.9189472	44.99990082	45.00014496	44.92552948	34.85013089	2.612392421	68897	41.73813183	-72.68651748	0	0	0	0	0	CFADS2211-20160308-180410Z-DataLog_User.dat	0.009658166	41.73813183	-72.68651748	1	0	0
1092	1/1/2006	32:23.4	0.06416008	1.539842	1136097143	0	2	0	0	27326.47486	140.0334557	45.00102997	45.00115204	44.92803192	27.375	2.611509251	45107	41.75624062	-72.67418869	0	0	0	0	0	CFADS2211-20160308-122757Z-DataLog_User.dat	0.000570101	41.75624062	-72.67418869	1	0	0
4747	1/1/2006	05:08.0	0.25356452	6.085548	1136113508	0	2	0	0	27233.83208	139.9912662	45.00154877	45.00072479	44.92763519	31.0625	2.61039907	63359	41.75408623	-72.69643868	0	0	0	0	0	CFADS2211-20160307-160230Z-DataLog_User.dat	0.000370662	41.75408623	-72.69643868	1	0	0
501	3/31/2016	37:43.4	90.44286325	2170.628718	1459438663	0	2	0	0	27430.16447	140.0098686	45.00112152	45.00102997	44.92589569	36.75	2.608456142	56421	41.79391089	-72.69743137	0	0	0	0	0	CFADS2211-20160331-152854Z-DataLog_User.dat	0.000706665	41.79391089	-72.69743137	1	0	0
223	1/1/2006	44:36.6	0.0726456	1.743494	1136097877	0	2	0	0	27202.01577	139.9808874	45.00051117	44.99959564	44.92604828	27.875	2.603533477	54988	41.77414754	-72.67796593	0	0	0	0	0	CFADS2211-20160227-151109Z-DataLog_User.dat	4.73E-06	41.77414754	-72.67796593	1	0	0
8540	1/1/2006	59:08.4	0.24940251	5.98566	1136113148	0	2	0	0	27140.47316	139.9250407	45.00041962	44.99974823	44.92714691	29.34227749	2.596325273	70260	41.7876297	-72.69002007	0	0	0	0	0	CFADS2211-20160227-165547Z-DataLog_User.dat	0.004191458	41.7876297	-72.69002007	1	0	0
24231	3/6/2016	37:19.4	65.40091862	1569.622047	1457275039	0	2	0	0	27320.83081	139.9944133	44.99895477	45.00008392	44.92684174	27.125	2.594241876	52806	41.73904821	-72.67389692	0	0	0	0	0	CFADS2211-20160306-135216Z-DataLog_User.dat	0.004036614	41.73904821	-72.67389692	1	0	0
753	1/1/2006	52:31.8	0.161479	3.875496	1136105552	0	2	0	0	27258.57609	139.9177662	44.9998703	44.99959564	44.92589569	32.4375	2.590500185	53515	41.73435299	-72.70538911	0	0	0	0	0	CFADS2211-20160308-143550Z-DataLog_User.dat	0.004398453	41.73435299	-72.70538911	1	0	0
2972	3/6/2016	19:17.0	65.47172502	1571.3214	1457281157	0	2	0	0	27236.03355	140.0226981	44.99843597	45.00008392	44.92745209	27.1875	2.588455029	58924	41.73589828	-72.67931638	0	0	0	0	0	CFADS2211-20160306-152321Z-DataLog_User.dat	0.00476042	41.73589828	-72.67931638	1	0	0
679	2/25/2016	53:16.8	55.62033286	1334.887989	1456429997	0	2	0	0	26965.3528	139.996282	44.99971771	44.99925995	44.9250412	31.59556878	2.587458189	71656	41.80152785	-72.70003238	0	0	0	0	0	CFADS2211-20160225-194107Z-DataLog_User.dat	0.004143204	41.80152785	-72.70003238	1	0	0
1788	2/29/2016	08:59.9	59.50624831	1428.14996	1456765740	0	2	0	0	27275.92183	139.9812027	45.00037807	44.99935677	44.9254416	32.5	2.586966699	61801	41.77713221	-72.68583693	0	0	0	0	0	CFADS2211-20160229-163539Z-DataLog_User.dat	0.008437838	41.77713221	-72.68583693	1	0	0
2886	1/1/2006	51:14.5	0.11891784	2.854028	1136101875	0	2	0	0	27298.14693	139.973038	45.00017257	44.99991293	44.92682042	28.9375	2.58377411	51726	41.76022793	-72.69054382	0	0	0	0	0	CFADS2211-20160307-132325Z-DataLog_User.dat	0.010477117	41.76022793	-72.69054382	1	0	0
1444	2/29/2016	38:45.7	59.44358427	1426.646022	1456760326	0	2	0	0	27131.51921	140.0887333	45.00008392	45.00054169	44.92595673	32	2.58213349	56386	41.78926607	-72.71607867	0	0	0	0	0	CFADS2211-20160229-151154Z-DataLog_User.dat	0.001584674	41.78926607	-72.71607867	1	0	0
164	3/6/2016	26:23.1	65.43498971	1570.439753	1457277983	0	2	0	0	27253.48271	139.9895914	45.00063324	45.00081635	44.92815399	26.76407068	2.574980626	55750	41.7314456	-72.67430401	0	0	0	0	0	CFADS2211-20160306-152321Z-DataLog_User.dat	0.00390018	41.7314456	-72.67430401	1	0	0
1358	2/29/2016	00:55.1	59.5006377	1428.015305	1456765255	0	2	0	0	27191.19814	139.9782607	45.00030417	45.0009699	44.92706392	32.36342593	2.572079022	61317	41.77723531	-72.68357814	0	0	0	0	0	CFADS2211-20160229-163539Z-DataLog_User.dat	0.008813648	41.77723531	-72.68357814	1	0	0
1064	3/6/2016	30:20.8	65.52107365	1572.505768	1457285421	0	2	0	0	27333.677	140.0105362	44.9996872	45.00020599	44.92653656	30.9375	2.571534342	63187	41.73074607	-72.68114494	0	0	0	0	0	CFADS2211-20160306-171001Z-DataLog_User.dat	0	41.73074607	-72.68114494	1	0	0
1648	2/25/2016	10:47.1	55.63248951	1335.179748	1456431047	0	2	0	0	27124.36297	140.138388	44.99990082	45.00023651	44.92671967	31.52977749	2.568038927	72707	41.80092234	-72.69111503	0	0	0	0	0	CFADS2211-20160225-194107Z-DataLog_User.dat	0	41.80092234	-72.69111503	1	0	0
3096	1/1/2006	13:26.5	0.17600172	4.224041	1136106807	0	2	0	0	27255.30952	139.992096	45.00072479	44.99983978	44.92681122	30.22420635	2.561993375	56657	41.74640432	-72.71381875	0	0	0	0	0	CFADS2211-20160307-144030Z-DataLog_User.dat	0	41.74640432	-72.71381875	1	0	0
601	3/6/2016	34:38.0	65.4407181	1570.577234	1457278478	0	2	0	0	27269.6339	140.0061461	45.00026703	45.00020599	44.92775726	27.1875	2.561046263	56245	41.75027729	-72.67767804	0	0	0	0	0	CFADS2211-20160306-152321Z-DataLog_User.dat	0.008431004	41.75027729	-72.67767804	1	0	0
2390	1/1/2006	41:25.9	0.1121057	2.690537	1136101286	0	2	0	0	27287.93069	140.0150579	44.9998703	45.00041962	44.9278183	28.875	2.559677952	51137	41.76128911	-72.69051083	0	0	0	0	0	CFADS2211-20160307-132325Z-DataLog_User.dat	0.001717515	41.76128911	-72.69051083	1	0	0
5578	1/1/2006	05:45.9	0.21233715	5.096092	1136109946	0	2	0	0	27080.23444	139.9950362	45.00008392	44.99993134	44.92742157	28	2.55858291	67057	41.78030139	-72.68846665	0	0	0	0	0	CFADS2211-20160227-165547Z-DataLog_User.dat	8.66E-05	41.78030139	-72.68846665	1	0	0
1079	2/28/2016	51:02.6	58.45211389	1402.850733	1456674663	0	2	0	0	27219.35013	140.0378102	44.99990082	44.99990082	44.92671967	28.9375	2.557585509	57183	41.74468494	-72.66483824	0	0	0	0	0	CFADS2211-20160228-153110Z-DataLog_User.dat	0.003087076	41.74468494	-72.66483824	1	0	0
2521	1/1/2006	44:01.3	0.11390385	2.733692	1136101441	0	2	0	0	27395.14667	140.2779263	45.00002289	44.99944305	44.92711639	28.90145503	2.556212016	51292	41.76159262	-72.69065028	0	0	0	0	0	CFADS2211-20160307-132325Z-DataLog_User.dat	0.002215652	41.76159262	-72.69065028	1	0	0
541	1/1/2006	08:54.4	0.17285138	4.148433	1136106534	0	2	0	0	27141.22351	139.72008	44.99996185	44.99974823	44.92745209	27.375	2.555314705	53730	41.7707001	-72.69532746	0	0	0	0	0	CFADS2211-20160301-144305Z-DataLog_User.dat	0.007427088	41.7707001	-72.69532746	1	0	0
1723	1/1/2006	28:10.4	0.10289814	2.469555	1136100490	0	2	0	0	27263.64147	139.9992005	44.99855804	44.9996872	44.92675018	28.3125	2.553921476	50341	41.76709485	-72.69374555	0	0	0	0	0	CFADS2211-20160307-132325Z-DataLog_User.dat	0	41.76709485	-72.69374555	1	0	0
1704	3/6/2016	23:49.9	65.39155018	1569.397204	1457274230	0	2	0	0	27549.76442	140.2617794	44.99789667	44.99997622	44.92711639	28	2.551498885	51997	41.74261041	-72.67271596	0	0	0	0	0	CFADS2211-20160306-135216Z-DataLog_User.dat	0.004458215	41.74261041	-72.67271596	1	0	0
10561	3/6/2016	43:17.9	65.48840182	1571.721644	1457282598	0	2	0	0	27245.75922	140.0119119	45.00057221	45.00029755	44.92745209	28.75	2.547447751	60365	41.73482648	-72.67961008	0	0	0	0	0	CFADS2211-20160306-162325Z-DataLog_User.dat	0.006248393	41.73482648	-72.67961008	1	0	0
1181	2/29/2016	28:54.4	59.35340744	1424.481779	1456752534	0	2	0	0	27014.77046	139.9919212	44.99910592	44.99946351	44.92565299	30.3125	2.546569166	48596	41.79679355	-72.69762606	0	0	0	0	0	CFADS2211-20160229-130636Z-DataLog_User.dat	0.00265049	41.79679355	-72.69762606	1	0	0
903	2/29/2016	23:36.6	59.34972909	1424.393498	1456752217	0	2	0	0	27107.18736	140.0629504	44.9986496	45.00023651	44.9260788	30.46395503	2.54536008	48278	41.79481691	-72.69943465	0	0	0	0	0	CFADS2211-20160229-130636Z-DataLog_User.dat	0.001389423	41.79481691	-72.69943465	1	0	0
1216	3/6/2016	33:17.1	65.52311498	1572.55476	1457285597	0	2	0	0	27333.41256	139.9556616	45.00057221	44.99974823	44.92623138	31	2.541703151	63363	41.73734451	-72.68202272	0	0	0	0	0	CFADS2211-20160306-171001Z-DataLog_User.dat	0	41.73734451	-72.68202272	1	0	0
8586	1/1/2006	59:58.5	0.24998259	5.999582	1136113198	0	2	0	0	27096.74618	139.7525685	45.00060272	44.99953461	44.92690277	29.29596561	2.532874319	70311	41.78826655	-72.68739823	0	0	0	0	0	CFADS2211-20160227-165547Z-DataLog_User.dat	0.006226347	41.78826655	-72.68739823	1	0	0
1359	2/28/2016	55:12.9	58.4966775	1403.92026	1456678513	0	2	0	0	27226.18275	139.9229883	44.9986496	45.00023651	44.92595673	31.5	2.532128689	61034	41.75856085	-72.67329268	0	0	0	0	0	CFADS2211-20160228-163019Z-DataLog_User.dat	0.003256494	41.75856085	-72.67329268	1	0	0
469	1/1/2006	47:05.0	0.15769623	3.78471	1136105225	0	2	0	0	27248.98019	140.0077736	45.00011444	44.99793603	44.92408205	32.5	2.528201734	53189	41.73404671	-72.70700012	0	0	0	0	0	CFADS2211-20160308-143550Z-DataLog_User.dat	1.19E-05	41.73404671	-72.70700012	1	0	0
39	1/1/2006	26:58.9	0.26873741	6.449698	1136114819	0	2	0	0	27153.22	139.9634501	44.99834442	44.99922943	44.92641449	28.875	2.524092627	71931	41.77142772	-72.67527799	0	0	0	0	0	CFADS2211-20160227-195652Z-DataLog_User.dat	0.006214676	41.77142772	-72.67527799	1	0	0
3389	1/1/2006	01:14.4	0.12586057	3.020654	1136102474	0	2	0	0	27246.00928	140.0081794	44.99806976	44.99925995	44.92675018	28.4375	2.520764164	52325	41.75802384	-72.68930194	0	0	0	0	0	CFADS2211-20160307-132325Z-DataLog_User.dat	2.34E-05	41.75802384	-72.68930194	1	0	0
1263	1/1/2006	37:15.6	0.15087443	3.620986	1136104636	0	2	0	0	27323.98887	140.0299114	44.99953461	45.00005341	44.92751312	27.875	2.512996128	54487	41.75545587	-72.71308094	0	0	0	0	0	CFADS2211-20160307-144030Z-DataLog_User.dat	0.005252207	41.75545587	-72.71308094	1	0	0
1870	2/25/2016	14:36.3	55.55180877	1333.243411	1456424076	0	2	0	0	26927.20173	139.8908307	44.99999237	44.99703217	44.92217255	33.1875	2.512200539	65736	41.77827901	-72.67423956	0	0	0	0	0	CFADS2211-20160225-174100Z-DataLog_User.dat	0	41.77827901	-72.67423956	1	0	0
1385	3/6/2016	46:48.1	65.36583489	1568.780037	1457272008	0	2	0	0	27359.09737	140.0376573	45.00130463	45.00063324	44.92702484	28.3125	2.511257944	49775	41.76614406	-72.67630475	0	0	0	0	0	CFADS2211-20160306-132056Z-DataLog_User.dat	0.014156458	41.76614406	-72.67630475	1	0	0
1846	1/1/2006	45:09.2	0.28135646	6.752555	1136115909	0	2	0	0	27343.34802	139.624151	45.00037941	44.99977358	44.92635346	30.96527778	2.509950258	65760	41.75231497	-72.68730874	0	0	0	0	0	CFADS2211-20160307-173818Z-DataLog_User.dat	0.002894179	41.75231497	-72.68730874	1	0	0
2476	2/25/2016	25:32.2	55.55940026	1333.425606	1456424732	0	2	0	0	27034.7767	139.9968655	44.99904633	44.99938202	44.9245224	33.03439153	2.508886044	66392	41.77692221	-72.67639005	0	0	0	0	0	CFADS2211-20160225-174100Z-DataLog_User.dat	0.00484673	41.77692221	-72.67639005	1	0	0
148	2/29/2016	14:38.8	59.46850485	1427.244116	1456762479	0	2	0	0	27224.58054	139.997111	44.99855804	44.99938202	44.9252243	32.25	2.508752776	58540	41.78214598	-72.69879836	0	0	0	0	0	CFADS2211-20160229-161159Z-DataLog_User.dat	0.00324047	41.78214598	-72.69879836	1	0	0
2713	1/1/2006	06:00.0	0.17083328	4.099999	1136106360	0	2	0	0	27263.08699	140.1893698	45.00129575	45.0008262	44.92778875	29.85482804	2.50759129	56211	41.75181958	-72.71463775	0	0	0	0	0	CFADS2211-20160307-144030Z-DataLog_User.dat	0.004737587	41.75181958	-72.71463775	1	0	0
3258	1/1/2006	53:12.2	0.12028013	2.886723	1136101992	0	2	0	0	27225.0531	140.0192121	44.99938202	44.99871063	44.92595673	26.08704189	2.504023168	49188	41.7767404	-72.71192347	0	0	0	0	0	CFADS2211-20160301-123633Z-DataLog_User.dat	0.009121904	41.7767404	-72.71192347	1	0	0
2853	1/1/2006	08:42.5	0.17271422	4.145141	1136106523	0	2	0	0	27257.60509	139.9315855	45.00102997	45.00096893	44.92812347	30.0625	2.500081311	56374	41.74812316	-72.71394995	0	0	0	0	0	CFADS2211-20160307-144030Z-DataLog_User.dat	0.006965877	41.74812316	-72.71394995	1	0	0
609	2/28/2016	42:20.6	58.44607152	1402.705716	1456674141	0	2	0	0	26994.32737	139.6555801	44.99878381	45.00008712	44.92711799	29.21171466	2.496686501	56660	41.74362407	-72.67268496	0	0	0	0	0	CFADS2211-20160228-153110Z-DataLog_User.dat	0	41.74362407	-72.67268496	1	0	0
7491	1/1/2006	40:13.2	0.23626355	5.670325	1136112013	0	2	0	0	27102.05767	140.0384716	44.99980927	44.9983139	44.92546845	28.875	2.496460121	69125	41.78976103	-72.69683193	0	0	0	0	0	CFADS2211-20160227-165547Z-DataLog_User.dat	0.001883102	41.78976103	-72.69683193	1	0	0
5351	1/1/2006	07:06.2	0.29659951	7.118388	1136117226	0	2	0	0	27291.80994	139.9564726	45.00307465	45.00203705	44.92894745	32.875	2.49434896	67078	41.76419309	-72.68653941	0	0	0	0	0	CFADS2211-20160307-182535Z-DataLog_User.dat	0.008771212	41.76419309	-72.68653941	1	0	0
3909	1/1/2006	53:12.7	0.20361884	4.886852	1136109193	0	2	0	0	27294.21855	140.0091903	44.99990082	45.00035858	44.92613983	32.75	2.49118517	57156	41.73380397	-72.70303899	0	0	0	0	0	CFADS2211-20160308-143550Z-DataLog_User.dat	0	41.73380397	-72.70303899	1	0	0
2507	2/28/2016	40:55.8	58.40342418	1401.68218	1456670456	0	2	0	0	27194.02135	139.969569	44.99880219	45.00060272	44.92754364	28.5	2.488543883	52976	41.76118053	-72.67318924	0	0	0	0	0	CFADS2211-20160228-135502Z-DataLog_User.dat	0	41.76118053	-72.67318924	1	0	0
1776	1/1/2006	29:13.7	0.10363071	2.487137	1136100554	0	2	0	0	27222.53333	139.9937767	44.99868012	45.00008392	44.92681122	28.3125	2.487356565	50405	41.7678905	-72.69180182	0	0	0	0	0	CFADS2211-20160307-132325Z-DataLog_User.dat	0.004936089	41.7678905	-72.69180182	1	0	0
2394	1/1/2006	52:50.6	0.32836369	7.880729	1136119971	0	2	0	0	27301.1094	139.8586876	44.99898529	44.99913788	44.92394257	35.3007199	2.485897934	67934	41.74612526	-72.68548698	0	0	0	0	0	CFADS2211-20160308-180410Z-DataLog_User.dat	0	41.74612526	-72.68548698	1	0	0
222	3/31/2016	04:30.4	90.50312974	2172.075114	1459443870	0	2	0	0	27538.75081	140.0712991	45.00101156	45.00144494	44.92622832	37.875	2.48508796	61628	41.78250809	-72.69721009	0	0	0	0	0	CFADS2211-20160331-170041Z-DataLog_User.dat	0.00634031	41.78250809	-72.69721009	1	0	0
1363	3/6/2016	48:57.3	65.45066294	1570.815911	1457279337	0	2	0	0	27284.55904	139.9722589	44.99938202	44.99959564	44.92681122	27.625	2.481540359	57104	41.74380852	-72.68016407	0	0	0	0	0	CFADS2211-20160306-152321Z-DataLog_User.dat	0.002760756	41.74380852	-72.68016407	1	0	0
2266	1/1/2006	50:22.6	0.32664998	7.839599	1136119823	0	2	0	0	27273.07512	139.9958794	44.99962616	44.9991684	44.92467499	35.4375	2.480648981	67787	41.7471777	-72.68357071	0	0	0	0	0	CFADS2211-20160308-180410Z-DataLog_User.dat	7.91E-06	41.7471777	-72.68357071	1	0	0
2089	2/28/2016	09:43.8	58.46509012	1403.162163	1456675784	0	2	0	0	27142.70079	140.0104251	45.00020599	45.00035858	44.92714691	29.3125	2.477522297	58304	41.74297828	-72.65819595	0	0	0	0	0	CFADS2211-20160228-153110Z-DataLog_User.dat	0	41.74297828	-72.65819595	1	0	0
520	2/29/2016	45:15.5	59.48976318	1427.754316	1456764316	0	2	0	0	27207.85083	140.0694294	45.00041962	45.00023651	44.92650604	32.3125	2.476035696	60376	41.77827495	-72.69074675	0	0	0	0	0	CFADS2211-20160229-163539Z-DataLog_User.dat	0	41.77827495	-72.69074675	1	0	0
3231	1/1/2006	23:23.2	0.18290795	4.389791	1136107403	0	2	0	0	27064.94419	139.7179424	45.00060272	45.00023651	44.92766571	28.17063492	2.47584582	64515	41.79117146	-72.6865595	0	0	0	0	0	CFADS2211-20160227-165547Z-DataLog_User.dat	0.000974687	41.79117146	-72.6865595	1	0	0
7458	1/1/2006	39:36.7	0.23584094	5.660182	1136111977	0	2	0	0	27108.92151	139.816808	45.00005341	44.99791718	44.92534638	28.875	2.474971855	69088	41.78877748	-72.69695981	0	0	0	0	0	CFADS2211-20160227-165547Z-DataLog_User.dat	0.00196496	41.78877748	-72.69695981	1	0	0
2265	2/28/2016	12:59.8	58.46735853	1403.216605	1456675980	0	2	0	0	27222.91731	140.0387732	45.00050494	44.99938617	44.92670752	29.1875	2.474896802	58501	41.73756263	-72.65418872	0	0	0	0	0	CFADS2211-20160228-153110Z-DataLog_User.dat	0.007399609	41.73756263	-72.65418872	1	0	0
2587	1/1/2006	32:30.6	0.27257587	6.541821	1136115151	0	2	0	0	27327.67129	139.9941226	44.99999237	44.99990082	44.92528534	35.125	2.474392946	63115	41.7311756	-72.70025965	0	0	0	0	0	CFADS2211-20160308-164026Z-DataLog_User.dat	0.004189636	41.7311756	-72.70025965	1	0	0
325	1/1/2006	15:45.1	0.26093897	6.262535	1136114145	0	2	0	0	27184.34602	139.9994419	44.99925995	44.99999205	44.92695134	30.625	2.471981306	63997	41.75033381	-72.69388052	0	0	0	0	0	CFADS2211-20160307-173818Z-DataLog_User.dat	0.012108437	41.75033381	-72.69388052	1	0	0
326	1/1/2006	12:41.3	0.30047849	7.211484	1136117561	0	2	0	0	27384.80592	139.9858379	45.00051117	45.00008392	44.92534638	36	2.471917764	65525	41.73448799	-72.69538119	0	0	0	0	0	CFADS2211-20160308-180410Z-DataLog_User.dat	0.003481044	41.73448799	-72.69538119	1	0	0
4404	1/1/2006	13:59.8	0.25972037	6.233289	1136114040	0	2	0	0	27208.79612	139.8965512	45.00046675	44.9996252	44.92701653	29.6875	2.471295526	61235	41.76102757	-72.70232008	0	0	0	0	0	CFADS2211-20160301-153237Z-DataLog_User.dat	0.003575236	41.76102757	-72.70232008	1	0	0
1983	1/1/2006	51:40.2	0.16088189	3.861165	1136105500	0	2	0	0	27275.44764	139.9956677	45.00082897	44.99974823	44.92745209	28.9375	2.46934403	55352	41.757111	-72.70655423	0	0	0	0	0	CFADS2211-20160307-144030Z-DataLog_User.dat	9.24E-06	41.757111	-72.70655423	1	0	0
3905	1/1/2006	53:08.0	0.20356454	4.885549	1136109188	0	2	0	0	27301.31278	140.0660896	44.99999237	45.00041962	44.92629242	32.75	2.467965886	57151	41.73388618	-72.70261086	0	0	0	0	0	CFADS2211-20160308-143550Z-DataLog_User.dat	0	41.73388618	-72.70261086	1	0	0
2111	2/25/2016	18:57.0	55.55482649	1333.315836	1456424337	0	2	0	0	27103.48849	140.0018118	45.00041962	44.99962616	44.92415619	33.19246032	2.464796434	65996	41.77602486	-72.67279018	0	0	0	0	0	CFADS2211-20160225-174100Z-DataLog_User.dat	0.068207642	41.77602486	-72.67279018	1	0	0
1275	1/1/2006	19:18.3	0.09673995	2.321759	1136099958	0	2	0	0	27259.46718	139.8340397	44.99843597	44.99901581	44.9260788	29.125	2.464463241	49809	41.76754452	-72.69385079	0	0	0	0	0	CFADS2211-20160307-132325Z-DataLog_User.dat	0.003828955	41.76754452	-72.69385079	1	0	0
3715	1/1/2006	07:46.1	0.13039423	3.129462	1136102866	0	2	0	0	27269.15499	140.0270881	44.99871063	44.99977875	44.92742157	27.83638744	2.462411505	52716	41.75845871	-72.68929752	0	0	0	0	0	CFADS2211-20160307-132325Z-DataLog_User.dat	0.003564516	41.75845871	-72.68929752	1	0	0
2955	1/1/2006	34:52.9	0.19089034	4.581368	1136108093	0	2	0	0	27239.08357	140.0713273	44.99941254	44.99953461	44.9257431	32.5625	2.461891219	56057	41.74364484	-72.69830907	0	0	0	0	0	CFADS2211-20160308-143550Z-DataLog_User.dat	0.004426239	41.74364484	-72.69830907	1	0	0
585	2/29/2016	22:46.1	59.4741451	1427.379482	1456762966	0	2	0	0	27084.0795	140.018818	44.9993515	45.00041962	44.92598724	32	2.461714133	59027	41.78387343	-72.70186315	0	0	0	0	0	CFADS2211-20160229-161159Z-DataLog_User.dat	0	41.78387343	-72.70186315	1	0	0
2836	2/28/2016	47:04.4	58.40768978	1401.784555	1456670824	0	2	0	0	27117.08189	140.0089059	44.99919891	45.00014496	44.92690277	28.5	2.460890341	53345	41.76567527	-72.67084611	0	0	0	0	0	CFADS2211-20160228-135502Z-DataLog_User.dat	0.002696639	41.76567527	-72.67084611	1	0	0
3571	1/1/2006	51:28.7	0.28574933	6.857984	1136116289	0	2	0	0	27335.08908	139.9804975	45.00023651	45.00008392	44.92565155	35.5	2.455553721	64253	41.73312489	-72.69861448	0	0	0	0	0	CFADS2211-20160308-164026Z-DataLog_User.dat	0.003822108	41.73312489	-72.69861448	1	0	0
1135	2/29/2016	39:31.5	59.5274479	1428.65875	1456767571	0	2	0	0	27182.5232	140.01213	45.00057221	44.99999237	44.9260788	32.3125	2.453831758	63632	41.77467489	-72.69066573	0	0	0	0	0	CFADS2211-20160229-171801Z-DataLog_User.dat	0	41.77467489	-72.69066573	1	0	0
835	2/28/2016	46:31.0	58.44897003	1402.775281	1456674391	0	2	0	0	27154.22206	139.9368188	44.99953461	45.00014496	44.92705536	29.08300265	2.452901189	56912	41.74417505	-72.66852575	0	0	0	0	0	CFADS2211-20160228-153110Z-DataLog_User.dat	0.003288532	41.74417505	-72.66852575	1	0	0
7372	1/1/2006	38:04.0	0.23476851	5.634444	1136111884	0	2	0	0	27114.43393	140.0641625	45.00051117	45.00020599	44.92711639	28.8125	2.447489785	68996	41.78804989	-72.6970713	0	0	0	0	0	CFADS2211-20160227-165547Z-DataLog_User.dat	0.010205678	41.78804989	-72.6970713	1	0	0
4094	1/1/2006	52:34.8	0.24484714	5.876331	1136112755	0	2	0	0	27224.42077	139.9721073	44.99972842	45.00021542	44.92685564	30.625	2.446091452	62605	41.74915837	-72.69722952	0	0	0	0	0	CFADS2211-20160307-160230Z-DataLog_User.dat	0.003343831	41.74915837	-72.69722952	1	0	0
2622	1/1/2006	33:11.1	0.27304464	6.553071	1136115191	0	2	0	0	27293.15212	139.951646	44.99999237	45.00008392	44.92537689	35.14365183	2.445808598	63155	41.73126412	-72.69962406	0	0	0	0	0	CFADS2211-20160308-164026Z-DataLog_User.dat	0.002512676	41.73126412	-72.69962406	1	0	0
2998	1/1/2006	04:30.0	0.33645868	8.075008	1136120670	0	2	0	0	27744.99571	140.393562	44.99955586	44.99987621	44.92513355	34.98920157	2.445674897	68633	41.74118885	-72.68382544	0	0	0	0	0	CFADS2211-20160308-180410Z-DataLog_User.dat	0.002025529	41.74118885	-72.68382544	1	0	0
150	1/1/2006	45:31.0	0.239942	5.758608	1136112331	0	2	0	0	27419.77548	140.204928	45.00133514	45.00115204	44.92733002	33.875	2.444836334	60295	41.73068266	-72.71072639	0	0	0	0	0	CFADS2211-20160308-164026Z-DataLog_User.dat	0.002759055	41.73068266	-72.71072639	1	0	0
2717	1/1/2006	06:04.8	0.17088855	4.101325	1136106365	0	2	0	0	27257.33172	139.8558199	45.0015021	45.00083152	44.92783348	29.83730159	2.439664066	56216	41.75177996	-72.7141615	0	0	0	0	0	CFADS2211-20160307-144030Z-DataLog_User.dat	0.004642075	41.75177996	-72.7141615	1	0	0
25551	1/1/2006	55:57.9	0.33053133	7.932752	1136120158	0	2	0	0	27288.08601	139.9491249	44.99892426	44.99944305	44.92476654	35.25	2.438451202	68122	41.7421671	-72.68386971	0	0	0	0	0	CFADS2211-20160308-180410Z-DataLog_User.dat	0.008723854	41.7421671	-72.68386971	1	0	0
1536	1/1/2006	07:37.2	0.17195809	4.126994	1136106457	0	2	0	0	27273.40977	140.007601	44.99990082	44.99947357	44.92556	32.125	2.438310041	54421	41.73523726	-72.70236337	0	0	0	0	0	CFADS2211-20160308-143550Z-DataLog_User.dat	1.79E-05	41.73523726	-72.70236337	1	0	0
1757	1/1/2006	43:25.6	0.2801569	6.723766	1136115806	0	2	0	0	27310.9156	139.9770485	45.00072479	44.99892426	44.92604828	30.94764398	2.437857823	65657	41.75337975	-72.68772287	0	0	0	0	0	CFADS2211-20160307-173818Z-DataLog_User.dat	0.003908254	41.75337975	-72.68772287	1	0	0
24891	1/1/2006	43:23.5	0.11346654	2.723197	1136101404	0	2	0	0	27304.41312	139.8667938	44.99999237	45.00005341	44.92772675	28.875	2.437306023	51255	41.76178689	-72.69246597	0	0	0	0	0	CFADS2211-20160307-132325Z-DataLog_User.dat	0.008278045	41.76178689	-72.69246597	1	0	0
1448	2/29/2016	34:00.6	59.35695111	1424.566827	1456752841	0	2	0	0	27231.45975	140.0165752	44.99977875	44.99990082	44.92644501	30.23974868	2.436358713	48901	41.79758694	-72.69868581	0	0	0	0	0	CFADS2211-20160229-130636Z-DataLog_User.dat	0	41.79758694	-72.69868581	1	0	0
1348	2/29/2016	32:05.4	59.35561833	1424.53484	1456752725	0	2	0	0	27105.17349	140.0188637	44.99936749	44.99901581	44.92526209	30.20436508	2.435188854	48787	41.79759371	-72.69795197	0	0	0	0	0	CFADS2211-20160229-130636Z-DataLog_User.dat	0.004491495	41.79759371	-72.69795197	1	0	0
1180	1/1/2006	29:17.9	0.31201273	7.488306	1136118558	0	2	0	0	27401.10522	139.6381911	45.00057221	45.00008392	44.92534638	36.125	2.434372931	66522	41.73509773	-72.69136404	0	0	0	0	0	CFADS2211-20160308-180410Z-DataLog_User.dat	0.005774114	41.73509773	-72.69136404	1	0	0
1873	1/1/2006	49:29.0	0.15936344	3.824723	1136105369	0	2	0	0	27360.62667	139.9412778	45.00096893	45.00084686	44.92812347	28.7337963	2.431962434	55220	41.75533542	-72.70774885	0	0	0	0	0	CFADS2211-20160307-144030Z-DataLog_User.dat	0.000880876	41.75533542	-72.70774885	1	0	0
1268	2/29/2016	42:03.9	59.52921168	1428.70108	1456767724	0	2	0	0	27177.17422	139.8890207	44.99999237	45.00029755	44.92629242	32.3125	2.431671384	63784	41.77435981	-72.69173822	0	0	0	0	0	CFADS2211-20160229-171801Z-DataLog_User.dat	0	41.77435981	-72.69173822	1	0	0
5854	1/1/2006	10:45.4	0.21580281	5.179267	1136110245	0	2	0	0	27219.31087	139.8187601	45.00109569	45.00074885	44.92807536	28.3125	2.430667158	67357	41.79192804	-72.68671549	0	0	0	0	0	CFADS2211-20160227-165547Z-DataLog_User.dat	0.003318608	41.79192804	-72.68671549	1	0	0
982	3/6/2016	28:46.2	65.51997866	1572.479488	1457285326	0	2	0	0	27489.68923	140.238053	45.00026703	45.00020599	44.92650604	30.875	2.429971838	63092	41.72711099	-72.68036706	0	0	0	0	0	CFADS2211-20160306-171001Z-DataLog_User.dat	0	41.72711099	-72.68036706	1	0	0
4254	1/1/2006	04:42.6	0.29493731	7.078495	1136117083	0	2	0	0	27346.28266	139.9714781	44.99974823	45.00029755	44.92568207	35.8125	2.429058009	65046	41.73087002	-72.69513418	0	0	0	0	0	CFADS2211-20160308-164026Z-DataLog_User.dat	0.004009322	41.73087002	-72.69513418	1	0	0
2977	1/1/2006	45:55.4	0.24022428	5.765383	1136112355	0	2	0	0	27224.31004	139.97989	44.99990469	45.00029626	44.92745596	28.875	2.427418421	59551	41.75898241	-72.71196839	0	0	0	0	0	CFADS2211-20160301-153237Z-DataLog_User.dat	0.00617294	41.75898241	-72.71196839	1	0	0
7231	3/31/2016	12:30.8	90.42535699	2170.208568	1459437151	0	2	0	0	27478.6398	140.0146664	44.99971771	45.00041962	44.92552948	36.25	2.427242043	54908	41.78892297	-72.69852497	0	0	0	0	0	CFADS2211-20160331-145936Z-DataLog_User.dat	0.002583272	41.78892297	-72.69852497	1	0	0
1694	1/1/2006	15:16.4	0.26060652	6.254556	1136114116	0	2	0	0	27290.96317	139.9695809	44.99993134	45.00035858	44.92565155	35.1875	2.423575443	62080	41.73197418	-72.70153134	0	0	0	0	0	CFADS2211-20160308-164026Z-DataLog_User.dat	0.003788479	41.73197418	-72.70153134	1	0	0
6261	1/1/2006	18:05.8	0.22090067	5.301616	1136110686	0	2	0	0	27040.53274	140.003834	45.00093842	44.99871063	44.92635346	28.8125	2.421033608	67797	41.79800051	-72.69004696	0	0	0	0	0	CFADS2211-20160227-165547Z-DataLog_User.dat	0	41.79800051	-72.69004696	1	0	0
1120	3/6/2016	31:25.6	65.52182368	1572.523768	1457285486	0	2	0	0	27330.58678	139.9996593	44.9996872	44.99983978	44.92644501	30.9375	2.420757736	63253	41.7337166	-72.68131884	0	0	0	0	0	CFADS2211-20160306-171001Z-DataLog_User.dat	0.009181101	41.7337166	-72.68131884	1	0	0
114	1/1/2006	40:15.0	0.15295126	3.67083	1136104815	0	2	0	0	27350.50286	140.199845	45.00150754	45.00160054	44.92817796	32.5	2.416119071	52779	41.7418845	-72.71463421	0	0	0	0	0	CFADS2211-20160308-143550Z-DataLog_User.dat	0.001807918	41.7418845	-72.71463421	1	0	0
2282	1/1/2006	28:04.6	0.10283122	2.467949	1136100485	0	2	0	0	27110.83704	139.9597396	45.00057947	44.99957126	44.92663538	26.98743386	2.415151188	57596	41.78565928	-72.68116641	0	0	0	0	0	CFADS2211-20160227-151726Z-DataLog_User.dat	0	41.78565928	-72.68116641	1	0	0
1184	2/29/2016	33:54.4	59.44021289	1426.565109	1456760034	0	2	0	0	27160.14349	139.9108202	45.00048356	44.99978262	44.92525482	31.96792328	2.415029608	56095	41.78474192	-72.7051717	0	0	0	0	0	CFADS2211-20160229-151154Z-DataLog_User.dat	0	41.78474192	-72.7051717	1	0	0
24431	1/1/2006	53:47.8	0.32902564	7.896615	1136120028	0	2	0	0	27335.28641	139.9643992	44.99953461	44.99922943	44.9245224	35.25	2.414502146	67992	41.7456846	-72.68307162	0	0	0	0	0	CFADS2211-20160308-180410Z-DataLog_User.dat	0.011875785	41.7456846	-72.68307162	1	0	0
8158	1/1/2006	52:13.0	0.24459542	5.87029	1136112733	0	2	0	0	27181.38193	140.025277	45.00041962	45.00273895	44.93004608	29.32738095	2.412284599	69845	41.7849958	-72.68855291	0	0	0	0	0	CFADS2211-20160227-165547Z-DataLog_User.dat	0.000733866	41.7849958	-72.68855291	1	0	0
967	1/1/2006	01:13.9	0.25085588	6.020541	1136113274	0	2	0	0	27254.29025	139.8731358	45.00084686	44.99993134	44.92507172	35.1875	2.412267957	61238	41.72887094	-72.70438661	0	0	0	0	0	CFADS2211-20160308-164026Z-DataLog_User.dat	0.004299272	41.72887094	-72.70438661	1	0	0
3820	1/1/2006	47:17.6	0.24117558	5.788214	1136112438	0	2	0	0	27409.91666	140.2711643	45.00002289	44.99938202	44.92595673	30.5625	2.411089623	62289	41.74797791	-72.69406657	0	0	0	0	0	CFADS2211-20160307-160230Z-DataLog_User.dat	0.003197421	41.74797791	-72.69406657	1	0	0
310	3/6/2016	29:33.1	65.56218891	1573.492534	1457288973	0	2	0	0	27394.9764	140.07803	45.00011444	45.00051117	44.92684174	32.0625	2.410174467	66740	41.7380817	-72.68528354	0	0	0	0	0	CFADS2211-20160306-182331Z-DataLog_User.dat	0.003920032	41.7380817	-72.68528354	1	0	0
1796	1/1/2006	29:38.1	0.10391298	2.493911	1136100578	0	2	0	0	27180.52901	140.001134	44.9991684	44.99999237	44.92696381	28.299411	2.408875121	50429	41.76797007	-72.68970861	0	0	0	0	0	CFADS2211-20160307-132325Z-DataLog_User.dat	0.001397759	41.76797007	-72.68970861	1	0	0
25	1/1/2006	26:43.3	0.26855728	6.445375	1136114803	0	2	0	0	27167.43218	140.0021492	44.99855804	44.99932098	44.92650604	28.9375	2.408162936	71915	41.77199441	-72.67582428	0	0	0	0	0	CFADS2211-20160227-195652Z-DataLog_User.dat	1.30E-06	41.77199441	-72.67582428	1	0	0
184	2/25/2016	44:13.7	55.53071372	1332.737129	1456422254	0	2	0	0	27114.20186	140.0166494	44.99956513	45.00008392	44.92528534	32.4375	2.408026879	63913	41.78370889	-72.67099515	0	0	0	0	0	CFADS2211-20160225-174100Z-DataLog_User.dat	0.007176308	41.78370889	-72.67099515	1	0	0
634	1/1/2006	43:07.1	0.07160953	1.718629	1136097787	0	2	0	0	27280.56174	139.9739317	45.00099945	44.99962616	44.92653656	28.4755291	2.405947541	45751	41.74907151	-72.67904023	0	0	0	0	0	CFADS2211-20160308-122757Z-DataLog_User.dat	0.005604542	41.74907151	-72.67904023	1	0	0
1594	1/1/2006	40:15.7	0.27795949	6.671028	1136115616	0	2	0	0	27638.58567	140.5416731	45.00032806	45.00014496	44.92714691	30.9375	2.404300775	65467	41.75530175	-72.68716495	0	0	0	0	0	CFADS2211-20160307-173818Z-DataLog_User.dat	0.00238797	41.75530175	-72.68716495	1	0	0
98	1/1/2006	32:09.7	0.06400146	1.536035	1136097130	0	2	0	0	27265.65745	140.0743917	45.00148499	45.00118756	44.92788386	27.32903439	2.402508925	45093	41.75667653	-72.67302905	0	0	0	0	0	CFADS2211-20160308-122757Z-DataLog_User.dat	0	41.75667653	-72.67302905	1	0	0
1306	2/28/2016	55:15.9	58.45504556	1402.921093	1456674916	0	2	0	0	27125.17128	139.9910258	44.99938202	45.00005341	44.92711639	29	2.4009212	57436	41.74270847	-72.66582416	0	0	0	0	0	CFADS2211-20160228-153110Z-DataLog_User.dat	0.002697983	41.74270847	-72.66582416	1	0	0
2664	1/1/2006	35:01.6	0.10765704	2.583769	1136100902	0	2	0	0	27182.81294	139.940884	44.99925995	44.99803925	44.92534638	26.78566754	2.399557803	58014	41.78168551	-72.67785219	0	0	0	0	0	CFADS2211-20160227-151726Z-DataLog_User.dat	0.006714144	41.78168551	-72.67785219	1	0	0
2368	1/1/2006	59:15.4	0.16615029	3.987607	1136105955	0	2	0	0	27178.69702	139.9340744	45.00033824	44.99949876	44.9264576	29.375	2.399034305	55806	41.75778927	-72.71496871	0	0	0	0	0	CFADS2211-20160307-144030Z-DataLog_User.dat	0.003890162	41.75778927	-72.71496871	1	0	0
1311	1/1/2006	20:01.0	0.09723398	2.333616	1136100001	0	2	0	0	27275.09106	139.9958567	44.99816132	44.9991684	44.92620087	29.04352094	2.398524239	49851	41.76566683	-72.69387665	0	0	0	0	0	CFADS2211-20160307-132325Z-DataLog_User.dat	0	41.76566683	-72.69387665	1	0	0
5671	1/1/2006	58:59.0	0.20762751	4.98306	1136109539	0	2	0	0	27387.27533	139.9376412	45.00063324	45.00051117	44.92864227	27.5625	2.398266156	56734	41.76247494	-72.71081898	0	0	0	0	0	CFADS2211-20160301-153237Z-DataLog_User.dat	0.002862639	41.76247494	-72.71081898	1	0	0
3687	1/1/2006	53:42.9	0.2873025	6.89526	1136116423	0	2	0	0	27388.70573	140.166854	45.00069428	44.9996872	44.92528534	35.625	2.396866245	64386	41.73260957	-72.69750744	0	0	0	0	0	CFADS2211-20160308-164026Z-DataLog_User.dat	0	41.73260957	-72.69750744	1	0	0
2254	2/25/2016	21:32.2	55.55662254	1333.358941	1456424492	0	2	0	0	27071.12897	139.9969479	45.00057221	45.00112152	44.92644501	33.16753927	2.396745656	66153	41.77304081	-72.67649927	0	0	0	0	0	CFADS2211-20160225-174100Z-DataLog_User.dat	6.94E-06	41.77304081	-72.67649927	1	0	0
631	1/1/2006	43:03.3	0.07156624	1.71759	1136097783	0	2	0	0	27293.17665	140.1091065	45.00112152	44.9996872	44.92696381	28.5	2.396719799	45747	41.74914885	-72.67859037	0	0	0	0	0	CFADS2211-20160308-122757Z-DataLog_User.dat	0.006040106	41.74914885	-72.67859037	1	0	0
1076	2/29/2016	55:37.6	59.4969629	1427.92711	1456764938	0	2	0	0	27581.06953	140.0766201	44.99962616	45.00008392	44.92623138	32.3125	2.396308833	60998	41.77534916	-72.68667301	0	0	0	0	0	CFADS2211-20160229-163539Z-DataLog_User.dat	0	41.77534916	-72.68667301	1	0	0
6126	1/1/2006	15:40.3	0.21921613	5.261187	1136110540	0	2	0	0	27110.22214	140.0675601	45.00172218	44.99958111	44.92727221	28.75	2.393209478	67653	41.79739232	-72.68914406	0	0	0	0	0	CFADS2211-20160227-165547Z-DataLog_User.dat	0.005359361	41.79739232	-72.68914406	1	0	0
4019	1/1/2006	51:07.9	0.24384165	5.8522	1136112668	0	2	0	0	27329.90809	140.0042368	45.00023651	44.99990082	44.92675018	30.57275132	2.391874788	62518	41.74731718	-72.69698967	0	0	0	0	0	CFADS2211-20160307-160230Z-DataLog_User.dat	0	41.74731718	-72.69698967	1	0	0
3296	1/1/2006	24:34.2	0.18372922	4.409501	1136107474	0	2	0	0	27205.25089	140.0091598	45.00048065	45.00005341	44.92775726	28.1875	2.390567686	64586	41.79068174	-72.68446701	0	0	0	0	0	CFADS2211-20160227-165547Z-DataLog_User.dat	0.002450758	41.79068174	-72.68446701	1	0	0
8364	1/1/2006	55:56.9	0.24718647	5.932475	1136112957	0	2	0	0	27211.6314	139.9886652	45.00112152	45.00115204	44.92858124	29.40968586	2.390098709	70068	41.78637125	-72.68846725	0	0	0	0	0	CFADS2211-20160227-165547Z-DataLog_User.dat	0.002228355	41.78637125	-72.68846725	1	0	0
171	3/6/2016	26:48.2	65.56028021	1573.446725	1457288808	0	2	0	0	27337.06259	140.0079778	45.00005341	45.00035858	44.92665863	32	2.388765481	66575	41.73341509	-72.68770315	0	0	0	0	0	CFADS2211-20160306-182331Z-DataLog_User.dat	0.004545831	41.73341509	-72.68770315	1	0	0
814	1/1/2006	53:42.2	0.16229351	3.895044	1136105622	0	2	0	0	27371.2712	140.1267211	44.99956513	44.9996872	44.92552948	32.375	2.38799319	53586	41.73563254	-72.70373072	0	0	0	0	0	CFADS2211-20160308-143550Z-DataLog_User.dat	0.00373914	41.73563254	-72.70373072	1	0	0
12	2/25/2016	41:12.1	55.57027914	1333.686699	1456425672	0	2	0	0	27137.00601	140.4819195	44.99938202	44.99938202	44.92443085	33.0625	2.387354963	67332	41.8004708	-72.66462456	0	0	0	0	0	CFADS2211-20160225-184103Z-DataLog_User.dat	0.004789971	41.8004708	-72.66462456	1	0	0
698	2/29/2016	19:42.0	59.34701414	1424.328339	1456751982	0	2	0	0	27081.36427	139.8587129	44.99837494	44.99913788	44.92473602	30.79090314	2.386965028	48043	41.79309195	-72.69870199	0	0	0	0	0	CFADS2211-20160229-130636Z-DataLog_User.dat	0	41.79309195	-72.69870199	1	0	0
3915	1/1/2006	49:07.8	0.24245166	5.81884	1136112548	0	2	0	0	27237.48694	139.9793598	45.00118256	44.99993134	44.92675018	30.5625	2.38693359	62399	41.74819515	-72.69684593	0	0	0	0	0	CFADS2211-20160307-160230Z-DataLog_User.dat	0.001100204	41.74819515	-72.69684593	1	0	0
3719	1/1/2006	07:51.1	0.13045201	3.130848	1136102871	0	2	0	0	27286.15071	140.0846801	44.99855804	44.99959564	44.92696381	27.875	2.385201757	52722	41.75878254	-72.68929202	0	0	0	0	0	CFADS2211-20160307-132325Z-DataLog_User.dat	0.003678046	41.75878254	-72.68929202	1	0	0
2606	2/29/2016	56:08.8	59.37232393	1424.935774	1456754169	0	2	0	0	27093.9904	139.9246157	44.99962616	45.00072479	44.92711639	29.375	2.381637992	50230	41.79381892	-72.70063603	0	0	0	0	0	CFADS2211-20160229-130636Z-DataLog_User.dat	0.003079734	41.79381892	-72.70063603	1	0	0
478	3/6/2016	01:04.4	65.37574529	1569.017887	1457272864	0	2	0	0	27325.72769	139.9982066	44.99994156	44.99994076	44.92634834	28.44240838	2.380940945	50632	41.75573949	-72.67536742	0	0	0	0	0	CFADS2211-20160306-135216Z-DataLog_User.dat	1.04E-05	41.75573949	-72.67536742	1	0	0
2745	1/1/2006	59:37.9	0.33307708	7.99385	1136120378	0	2	0	0	27434.16114	139.8822402	44.99941254	44.99922943	44.92476654	35.1875	2.380141631	68341	41.74221102	-72.68337159	0	0	0	0	0	CFADS2211-20160308-180410Z-DataLog_User.dat	0	41.74221102	-72.68337159	1	0	0
3514	1/1/2006	45:36.8	0.19834285	4.760228	1136108737	0	2	0	0	27251.88197	140.0262269	44.99974823	44.9996872	44.92595673	32.6875	2.37887493	56700	41.73790948	-72.69901265	0	0	0	0	0	CFADS2211-20160308-143550Z-DataLog_User.dat	0	41.73790948	-72.69901265	1	0	0
2722	1/1/2006	06:10.7	0.17095732	4.102976	1136106371	0	2	0	0	27270.65009	140.0015902	45.00206757	45.00084686	44.92775726	29.875	2.378719779	56221	41.75175032	-72.71376886	0	0	0	0	0	CFADS2211-20160307-144030Z-DataLog_User.dat	0	41.75175032	-72.71376886	1	0	0
296	2/28/2016	35:41.3	58.48311655	1403.594797	1456677341	0	2	0	0	27100.00464	139.7048632	45.00197601	44.99962616	44.9265976	30.8125	2.378035261	59861	41.76008069	-72.66774973	0	0	0	0	0	CFADS2211-20160228-163019Z-DataLog_User.dat	0.00817549	41.76008069	-72.66774973	1	0	0
1499	1/1/2006	35:31.0	0.3163305	7.591932	1136118931	0	2	0	0	27357.9742	139.8524101	45.00081635	44.99993134	44.92485809	36.125	2.37763499	66894	41.73444894	-72.68726024	0	0	0	0	0	CFADS2211-20160308-180410Z-DataLog_User.dat	0	41.73444894	-72.68726024	1	0	0
3446	1/1/2006	55:08.1	0.24662113	5.918907	1136112908	0	2	0	0	27270.02071	139.9772157	45.00115204	45.00014496	44.92726898	28.9375	2.37744018	60103	41.75741478	-72.70824826	0	0	0	0	0	CFADS2211-20160301-153237Z-DataLog_User.dat	0.003852593	41.75741478	-72.70824826	1	0	0
4461	2/29/2016	26:23.1	59.51832269	1428.439745	1456766783	0	2	0	0	27079.59533	139.972855	44.99892426	45.00023651	44.92681122	32.5625	2.377346616	62844	41.77616326	-72.695057	0	0	0	0	0	CFADS2211-20160229-171801Z-DataLog_User.dat	0	41.77616326	-72.695057	1	0	0
1911	1/1/2006	27:49.6	0.1026576	2.463782	1136100470	0	2	0	0	27227.95606	140.0383465	45.00009079	45.00098299	44.92901312	26.0091623	2.376782138	47665	41.77496108	-72.69383054	0	0	0	0	0	CFADS2211-20160301-123633Z-DataLog_User.dat	0.005690854	41.77496108	-72.69383054	1	0	0
204	2/28/2016	58:48.7	58.41584169	1401.980201	1456671529	0	2	0	0	27233.27202	140.0722769	45.00102997	45.00093842	44.92858124	28.625	2.375663146	54050	41.75869023	-72.66889578	0	0	0	0	0	CFADS2211-20160228-145506Z-DataLog_User.dat	0.007136784	41.75869023	-72.66889578	1	0	0
18701	2/28/2016	04:36.0	58.50319414	1404.076659	1456679076	0	2	0	0	27228.27893	140.0743676	44.99868012	45.00014496	44.9265976	31.1875	2.375053142	61597	41.75452043	-72.67063088	0	0	0	0	0	CFADS2211-20160228-163019Z-DataLog_User.dat	0.004672945	41.75452043	-72.67063088	1	0	0
2100	2/28/2016	09:56.0	58.46523101	1403.165544	1456675796	0	2	0	0	27143.10297	140.0062219	45.00011444	45.00035858	44.92726898	29.34093915	2.374870374	58316	41.74349456	-72.65764454	0	0	0	0	0	CFADS2211-20160228-153110Z-DataLog_User.dat	0.003787483	41.74349456	-72.65764454	1	0	0
1534	2/29/2016	35:38.4	59.35808364	1424.594007	1456752938	0	2	0	0	27082.78883	139.98724	45.00026703	44.99983978	44.92589569	30.125	2.374783144	48999	41.79857638	-72.69645916	0	0	0	0	0	CFADS2211-20160229-130636Z-DataLog_User.dat	0	41.79857638	-72.69645916	1	0	0
286	1/1/2006	20:41.8	0.34770643	8.344954	1136121642	0	2	0	0	27375.98515	139.8804198	45.00182343	45.00063324	44.92598724	35.0625	2.372567446	69606	41.73921551	-72.71281701	0	0	0	0	0	CFADS2211-20160308-191258Z-DataLog_User.dat	0.010049757	41.73921551	-72.71281701	1	0	0
2590	2/25/2016	27:35.7	55.56082929	1333.459903	1456424856	0	2	0	0	27084.24049	140.0391273	44.99852753	44.99925995	44.92412567	33	2.371901746	66515	41.78273374	-72.67569658	0	0	0	0	0	CFADS2211-20160225-174100Z-DataLog_User.dat	0.004128312	41.78273374	-72.67569658	1	0	0
2342	1/1/2006	58:44.8	0.16579655	3.979117	1136105925	0	2	0	0	27268.84308	140.0583742	45.0004471	44.99920499	44.92624209	29.375	2.371098319	55776	41.75616172	-72.71475903	0	0	0	0	0	CFADS2211-20160307-144030Z-DataLog_User.dat	0.002260456	41.75616172	-72.71475903	1	0	0
3608	1/1/2006	59:48.3	0.12486429	2.996743	1136102388	0	2	0	0	27233.30112	140.0166314	45.00102997	45.00197601	44.93022919	26.3125	2.369672857	49584	41.77656142	-72.71146278	0	0	0	0	0	CFADS2211-20160301-123633Z-DataLog_User.dat	0.000371823	41.77656142	-72.71146278	1	0	0
971	1/1/2006	10:06.8	0.09035647	2.168555	1136099407	0	2	0	0	27221.45856	140.0171348	44.99764252	44.9991684	44.92620087	26.625	2.368158148	46601	41.77165973	-72.69335648	0	0	0	0	0	CFADS2211-20160301-123633Z-DataLog_User.dat	0	41.77165973	-72.69335648	1	0	0
2224	3/6/2016	33:35.1	65.39832266	1569.559744	1457274815	0	2	0	0	27297.79943	140.0976788	44.9987137	44.99995992	44.92728674	27.25	2.365074876	52581	41.73968965	-72.67530228	0	0	0	0	0	CFADS2211-20160306-135216Z-DataLog_User.dat	0	41.73968965	-72.67530228	1	0	0
591	3/6/2016	34:26.4	65.44058356	1570.574006	1457278466	0	2	0	0	27293.19705	140.0043184	45.00066376	45.00005341	44.92787933	27.1875	2.364760227	56233	41.75089832	-72.67778614	0	0	0	0	0	CFADS2211-20160306-152321Z-DataLog_User.dat	0.003216766	41.75089832	-72.67778614	1	0	0
3914	1/1/2006	53:18.5	0.20368689	4.888485	1136109199	0	2	0	0	27311.46791	140.0210878	44.99999237	45.00045013	44.92623138	32.76472513	2.363330927	57163	41.73369356	-72.70362906	0	0	0	0	0	CFADS2211-20160308-143550Z-DataLog_User.dat	0.008570713	41.73369356	-72.70362906	1	0	0
4757	1/1/2006	05:19.6	0.25369861	6.088767	1136113520	0	2	0	0	27312.5124	139.9549097	45.00083616	45.00062254	44.92755275	31	2.362846731	63371	41.75416182	-72.69592063	0	0	0	0	0	CFADS2211-20160307-160230Z-DataLog_User.dat	0.007911762	41.75416182	-72.69592063	1	0	0
2763	1/1/2006	14:56.9	0.17704748	4.249139	1136106897	0	2	0	0	26852.70045	139.3479864	44.99974823	44.99983978	44.92745209	27.91435185	2.362575829	64008	41.7917825	-72.68304211	0	0	0	0	0	CFADS2211-20160227-165547Z-DataLog_User.dat	0	41.7917825	-72.68304211	1	0	0
3125	2/29/2016	09:51.4	59.4651778	1427.164267	1456762191	0	2	0	0	27132.36567	140.0177623	44.99907684	44.99953461	44.92546845	32.57591623	2.362312031	58252	41.77988378	-72.70015281	0	0	0	0	0	CFADS2211-20160229-151154Z-DataLog_User.dat	0	41.77988378	-72.70015281	1	0	0
2259	3/6/2016	53:31.2	65.53716695	1572.892007	1457286811	0	2	0	0	27467.59167	140.1722645	45.00066376	45.00035858	44.92650604	31.9375	2.361668551	64578	41.73608458	-72.6815345	0	0	0	0	0	CFADS2211-20160306-171001Z-DataLog_User.dat	0.000740303	41.73608458	-72.6815345	1	0	0
2559	2/29/2016	55:14.4	59.37169442	1424.920666	1456754114	0	2	0	0	26838.77967	140.0618528	44.99891941	45.00066602	44.92745209	29.375	2.361397389	50176	41.79360913	-72.70305203	0	0	0	0	0	CFADS2211-20160229-130636Z-DataLog_User.dat	0.001462528	41.79360913	-72.70305203	1	0	0
109	2/29/2016	37:36.6	59.48445126	1427.62683	1456763857	0	2	0	0	27150.96271	140.0838563	45.00063324	45.00023651	44.92641449	32	2.361154399	59918	41.78055793	-72.69193895	0	0	0	0	0	CFADS2211-20160229-163539Z-DataLog_User.dat	0.003937925	41.78055793	-72.69193895	1	0	0
2379	1/1/2006	59:28.7	0.16630445	3.991307	1136105969	0	2	0	0	27213.25828	139.9962237	45.00072479	44.99993134	44.92644501	29.375	2.359909603	55820	41.75864304	-72.71511093	0	0	0	0	0	CFADS2211-20160307-144030Z-DataLog_User.dat	0.004600757	41.75864304	-72.71511093	1	0	0
860	2/29/2016	48:15.8	59.32518262	1423.804383	1456750096	0	2	0	0	27138.00547	140.0138011	45.00215912	45.00023651	44.92620087	31.1875	2.358178777	46156	41.78414524	-72.70021554	0	0	0	0	0	CFADS2211-20160229-123201Z-DataLog_User.dat	0	41.78414524	-72.70021554	1	0	0
2112	2/25/2016	19:07.5	55.59661511	1334.318763	1456427948	0	2	0	0	27007.81567	139.9950188	44.9991684	44.99877167	44.92421722	32.5625	2.357025384	69608	41.80157192	-72.69484811	0	0	0	0	0	CFADS2211-20160225-184103Z-DataLog_User.dat	0.010648575	41.80157192	-72.69484811	1	0	0
3038	1/1/2006	54:14.9	0.12100528	2.904127	1136102055	0	2	0	0	27211.46036	139.9965774	45.00026267	44.99938202	44.9268243	28.875	2.355965911	51905	41.75803705	-72.69058354	0	0	0	0	0	CFADS2211-20160307-132325Z-DataLog_User.dat	0	41.75803705	-72.69058354	1	0	0
101	3/6/2016	25:25.4	65.55932231	1573.423736	1457288725	0	2	0	0	27319.43937	140.0244912	45.00096494	45.00003615	44.92618361	32.01603403	2.355883074	66493	41.7276331	-72.6906969	0	0	0	0	0	CFADS2211-20160306-182331Z-DataLog_User.dat	0.011132948	41.7276331	-72.6906969	1	0	0
2913	1/1/2006	02:51.8	0.33532153	8.047717	1136120572	0	2	0	0	27474.31481	139.9970475	44.99974823	44.99938202	44.9245224	35	2.355880078	68535	41.74017172	-72.68476519	0	0	0	0	0	CFADS2211-20160308-180410Z-DataLog_User.dat	0	41.74017172	-72.68476519	1	0	0
3208	2/25/2016	38:54.4	55.61035155	1334.648437	1456429134	0	2	0	0	27012.38961	140.0826636	44.99990082	44.99940758	44.92537689	31.66295812	2.355709243	70794	41.80441217	-72.69728227	0	0	0	0	0	CFADS2211-20160225-184103Z-DataLog_User.dat	0	41.80441217	-72.69728227	1	0	0
7256	1/1/2006	35:58.8	0.23331958	5.59967	1136111759	0	2	0	0	27091.40584	140.0049817	45.0003891	44.99953461	44.92650604	28.77028796	2.355626105	68870	41.79279818	-72.69509114	0	0	0	0	0	CFADS2211-20160227-165547Z-DataLog_User.dat	0	41.79279818	-72.69509114	1	0	0
3739	1/1/2006	08:15.4	0.13073389	3.137613	1136102895	0	2	0	0	27226.2703	140.0383896	44.99949866	44.99950936	44.9270707	27.875	2.355058172	52747	41.75986594	-72.6892533	0	0	0	0	0	CFADS2211-20160307-132325Z-DataLog_User.dat	0.007096163	41.75986594	-72.6892533	1	0	0
1708	2/28/2016	01:37.7	58.50113069	1404.027137	1456678898	0	2	0	0	27263.30989	140.1404018	45.00008392	45.00020599	44.92644501	31.375	2.354221442	61418	41.75761194	-72.67553492	0	0	0	0	0	CFADS2211-20160228-163019Z-DataLog_User.dat	0	41.75761194	-72.67553492	1	0	0
115	1/1/2006	17:24.1	0.3454174	8.290018	1136121444	0	2	0	0	27320.66455	140.0055569	44.99974823	45.00054169	44.92577362	34.8125	2.35354725	69408	41.73149842	-72.71566479	0	0	0	0	0	CFADS2211-20160308-191258Z-DataLog_User.dat	2.32E-06	41.73149842	-72.71566479	1	0	0
2566	1/1/2006	27:25.1	0.18570715	4.456972	1136107645	0	2	0	0	27238.83386	139.9742468	44.99993293	45.00034037	44.92640698	32.6875	2.352289744	55608	41.73906731	-72.69949438	0	0	0	0	0	CFADS2211-20160308-143550Z-DataLog_User.dat	0.00379725	41.73906731	-72.69949438	1	0	0
1086	2/28/2016	51:10.4	58.45220393	1402.852894	1456674670	0	2	0	0	27161.8336	139.9790486	44.9998703	45.00008392	44.92681122	28.9375	2.350388545	57191	41.74435444	-72.66502543	0	0	0	0	0	CFADS2211-20160228-153110Z-DataLog_User.dat	0.006225904	41.74435444	-72.66502543	1	0	0
189	2/29/2016	01:20.8	59.54260145	1429.022435	1456768881	0	2	0	0	27237.81873	139.9946992	45.00041962	45.0009079	44.92733002	32.375	2.349446409	64942	41.77138759	-72.68034507	0	0	0	0	0	CFADS2211-20160229-175747Z-DataLog_User.dat	2.11E-06	41.77138759	-72.68034507	1	0	0
2122	1/1/2006	03:23.5	0.16902178	4.056523	1136106203	0	2	0	0	27071.42481	139.8633767	45.00051117	45.00023651	44.92775726	27.875	2.348370294	63316	41.79208586	-72.68140371	0	0	0	0	0	CFADS2211-20160227-165547Z-DataLog_User.dat	0.007475352	41.79208586	-72.68140371	1	0	0
111	3/6/2016	25:26.8	65.47600512	1571.424123	1457281527	0	2	0	0	27274.4348	139.9650516	44.99990082	45.00041962	44.9278183	27.1875	2.346552652	59293	41.73749886	-72.67868173	0	0	0	0	0	CFADS2211-20160306-162325Z-DataLog_User.dat	0	41.73749886	-72.67868173	1	0	0
2263	1/1/2006	31:56.4	0.23051387	5.532333	1136111516	0	2	0	0	27303.12213	140.047218	44.99996185	45.00008392	44.92766571	28.8125	2.345304882	58712	41.76025798	-72.71137719	0	0	0	0	0	CFADS2211-20160301-153237Z-DataLog_User.dat	0.00373677	41.76025798	-72.71137719	1	0	0
3283	2/25/2016	40:15.6	55.61129215	1334.671012	1456429216	0	2	0	0	26990.07079	139.9492168	44.99956513	44.9996872	44.92577362	31.6875	2.344854906	70876	41.80425323	-72.70301329	0	0	0	0	0	CFADS2211-20160225-184103Z-DataLog_User.dat	0.007958333	41.80425323	-72.70301329	1	0	0
810	1/1/2006	22:06.3	0.30701756	7.368422	1136118126	0	2	0	0	27668.8557	140.2436595	45.00017548	44.99993134	44.92467499	36.125	2.344497009	66090	41.73173037	-72.69052076	0	0	0	0	0	CFADS2211-20160308-180410Z-DataLog_User.dat	0.001973521	41.73173037	-72.69052076	1	0	0
1572	2/25/2016	09:24.8	55.63153717	1335.156892	1456430965	0	2	0	0	26992.92473	139.9978852	44.99917367	45.0001162	44.92518468	31.5	2.343722646	72625	41.80067963	-72.69501811	0	0	0	0	0	CFADS2211-20160225-194107Z-DataLog_User.dat	6.97E-05	41.80067963	-72.69501811	1	0	0
4300	1/1/2006	11:57.9	0.25830916	6.19942	1136113918	0	2	0	0	27045.18738	139.5781816	44.99980927	44.99901581	44.9265976	29.63743456	2.34358579	61112	41.75931248	-72.70380977	0	0	0	0	0	CFADS2211-20160301-153237Z-DataLog_User.dat	0	41.75931248	-72.70380977	1	0	0
225	3/6/2016	56:23.2	65.37249034	1568.939768	1457272583	0	2	0	0	27311.7676	140.1327985	45.00041962	44.99782562	44.92467499	28.5	2.341370847	50350	41.75302594	-72.67761189	0	0	0	0	0	CFADS2211-20160306-135216Z-DataLog_User.dat	0.008200071	41.75302594	-72.67761189	1	0	0
562	3/31/2016	09:37.6	90.42335205	2170.160449	1459436978	0	2	0	0	27492.23081	139.9920116	45.00041962	45.00075531	44.92589569	36.1875	2.341312968	54735	41.79408263	-72.69721161	0	0	0	0	0	CFADS2211-20160331-145936Z-DataLog_User.dat	0.00374865	41.79408263	-72.69721161	1	0	0
20411	1/1/2006	34:31.3	0.10730641	2.575354	1136100871	0	2	0	0	27409.25933	139.9415363	44.99990082	45.00112152	44.92873383	28.4375	2.340529305	50723	41.7637652	-72.68978369	0	0	0	0	0	CFADS2211-20160307-132325Z-DataLog_User.dat	0.008436721	41.7637652	-72.68978369	1	0	0
5858	1/1/2006	10:49.8	0.21585383	5.180492	1136110250	0	2	0	0	27057.60167	139.8678954	45.00106921	45.00071171	44.92807988	28.3125	2.340230767	67362	41.79220994	-72.68668743	0	0	0	0	0	CFADS2211-20160227-165547Z-DataLog_User.dat	0.007938977	41.79220994	-72.68668743	1	0	0
1904	2/25/2016	15:24.5	55.63569987	1335.256797	1456431324	0	2	0	0	27110.01226	139.960833	44.99937834	45.0008066	44.92693025	31.375	2.338711597	72984	41.79445953	-72.66433013	0	0	0	0	0	CFADS2211-20160225-194107Z-DataLog_User.dat	0	41.79445953	-72.66433013	1	0	0
4761	1/1/2006	05:24.2	0.25375283	6.090068	1136113524	0	2	0	0	27282.12277	139.8545597	45.00087179	45.00066711	44.92762848	31	2.338623661	63376	41.75416264	-72.69558456	0	0	0	0	0	CFADS2211-20160307-160230Z-DataLog_User.dat	0.006180887	41.75416264	-72.69558456	1	0	0
575	1/1/2006	53:41.2	0.24561603	5.894785	1136112821	0	2	0	0	27430.40612	139.9869865	45.00182343	45.00084686	44.92671967	34.625	2.337562837	60785	41.73006685	-72.70831905	0	0	0	0	0	CFADS2211-20160308-164026Z-DataLog_User.dat	0.007548211	41.73006685	-72.70831905	1	0	0
12051	1/1/2006	36:05.4	0.15006224	3.601494	1136104565	0	2	0	0	27326.01793	140.0100034	45.00008263	44.99993069	44.92727092	27.875	2.337520674	54417	41.75664232	-72.70971634	0	0	0	0	0	CFADS2211-20160307-144030Z-DataLog_User.dat	0.000151023	41.75664232	-72.70971634	1	0	0
1209	2/29/2016	34:22.2	59.44053468	1426.572832	1456760062	0	2	0	0	27214.8407	140.0041732	44.99990082	45.00054169	44.92598724	31.9375	2.335413087	56123	41.78512253	-72.70903355	0	0	0	0	0	CFADS2211-20160229-151154Z-DataLog_User.dat	0	41.78512253	-72.70903355	1	0	0
1037	2/29/2016	31:38.0	59.39696751	1425.52722	1456756298	0	2	0	0	27306.01537	140.2643306	44.99990082	45.00014496	44.92650604	30.25	2.335349581	52360	41.79129516	-72.70271596	0	0	0	0	0	CFADS2211-20160229-141149Z-DataLog_User.dat	0.004998626	41.79129516	-72.70271596	1	0	0
507	1/1/2006	16:12.2	0.30291917	7.27006	1136117772	0	2	0	0	27293.02848	139.9982055	45.00051117	45.00035858	44.92516327	36.0625	2.335224816	65736	41.73504812	-72.69301163	0	0	0	0	0	CFADS2211-20160308-180410Z-DataLog_User.dat	6.72E-05	41.73504812	-72.69301163	1	0	0
2591	1/1/2006	59:35.1	0.08304516	1.993084	1136098775	0	2	0	0	27330.32385	139.9757108	45.00011396	44.99924765	44.92543793	30.5625	2.334194666	48626	41.76743915	-72.70155522	0	0	0	0	0	CFADS2211-20160307-132325Z-DataLog_User.dat	0.001012956	41.76743915	-72.70155522	1	0	0
2726	2/28/2016	45:01.5	58.40626716	1401.750412	1456670701	0	2	0	0	27116.89287	139.9846853	44.9998703	44.99938202	44.92675018	28.5	2.334179232	53222	41.76381708	-72.67391277	0	0	0	0	0	CFADS2211-20160228-135502Z-DataLog_User.dat	0.001127784	41.76381708	-72.67391277	1	0	0
366	3/31/2016	55:35.7	90.41360801	2169.926592	1459436136	0	2	0	0	27530.46817	139.8216696	45.00130463	45.00029755	44.92598724	35.125	2.334003491	53893	41.7751382	-72.67920579	0	0	0	0	0	CFADS2211-20160331-144900Z-DataLog_User.dat	0.004940692	41.7751382	-72.67920579	1	0	0
2294	1/1/2006	50:54.7	0.32702237	7.848537	1136119855	0	2	0	0	27350.66742	139.9728185	44.99989858	44.99958158	44.92455739	35.375	2.33372898	67818	41.74637713	-72.68315888	0	0	0	0	0	CFADS2211-20160308-180410Z-DataLog_User.dat	0	41.74637713	-72.68315888	1	0	0
3249	1/1/2006	53:01.8	0.12016015	2.883844	1136101982	0	2	0	0	27187.80155	139.8002264	44.99953461	44.9986496	44.92595673	26.125	2.332880022	49177	41.77653216	-72.711052	0	0	0	0	0	CFADS2211-20160301-123633Z-DataLog_User.dat	0.009473532	41.77653216	-72.711052	1	0	0
288	1/1/2006	04:09.7	0.21122327	5.069358	1136109850	0	2	0	0	27552.01224	140.3820683	45.00008392	44.99996557	44.92592992	32.75	2.332802431	57813	41.73495308	-72.71044515	0	0	0	0	0	CFADS2211-20160308-155624Z-DataLog_User.dat	0	41.73495308	-72.71044515	1	0	0
539	1/1/2006	16:49.5	0.30335091	7.280422	1136117810	0	2	0	0	27355.53374	140.0261675	45.00081441	45.00008651	44.92522689	36.04993386	2.331962328	65774	41.73363222	-72.69247255	0	0	0	0	0	CFADS2211-20160308-180410Z-DataLog_User.dat	0.011002046	41.73363222	-72.69247255	1	0	0
2030	1/1/2006	34:17.8	0.10715094	2.571623	1136100858	0	2	0	0	27328.81082	140.0655249	44.99974823	45.00133514	44.92855072	28.41600529	2.330798783	50708	41.76388173	-72.68857638	0	0	0	0	0	CFADS2211-20160307-132325Z-DataLog_User.dat	0	41.76388173	-72.68857638	1	0	0
2314	2/29/2016	50:32.1	59.36842739	1424.842257	1456753832	0	2	0	0	27135.37257	140.0375142	44.9996872	44.99977875	44.92635346	29.41132199	2.329088294	49894	41.79573176	-72.7004188	0	0	0	0	0	CFADS2211-20160229-130636Z-DataLog_User.dat	0.006956026	41.79573176	-72.7004188	1	0	0
23121	1/1/2006	58:09.3	0.16538532	3.969248	1136105889	0	2	0	0	27229.69304	139.8784231	45.00017548	44.99925995	44.92681122	29.3125	2.328646364	55740	41.75396851	-72.71487407	0	0	0	0	0	CFADS2211-20160307-144030Z-DataLog_User.dat	0.008756521	41.75396851	-72.71487407	1	0	0
2304	1/1/2006	57:59.8	0.16527543	3.96661	1136105880	0	2	0	0	27250.97335	139.9946593	45.00030013	44.99944305	44.92689486	29.3125	2.327008464	55731	41.75337218	-72.71490888	0	0	0	0	0	CFADS2211-20160307-144030Z-DataLog_User.dat	0.009741699	41.75337218	-72.71490888	1	0	0
1374	1/1/2006	30:40.8	0.14630515	3.511324	1136104241	0	2	0	0	27275.34916	139.9685889	45.00112152	44.9983139	44.9260788	27.8125	2.32492889	51435	41.77359448	-72.71023138	0	0	0	0	0	CFADS2211-20160301-134911Z-DataLog_User.dat	0	41.77359448	-72.71023138	1	0	0
1244	1/1/2006	36:52.4	0.15060687	3.614565	1136104612	0	2	0	0	27289.18427	139.9502416	44.99996185	45.00005341	44.92711639	27.875	2.32393958	54463	41.75621185	-72.71270396	0	0	0	0	0	CFADS2211-20160307-144030Z-DataLog_User.dat	0.004303796	41.75621185	-72.71270396	1	0	0
15441	2/29/2016	35:50.1	59.35821917	1424.59726	1456752950	0	2	0	0	27154.18007	140.0048028	44.99975388	45.00011638	44.92623138	30.17724868	2.323486916	49012	41.79854254	-72.69710877	0	0	0	0	0	CFADS2211-20160229-130636Z-DataLog_User.dat	0.005144348	41.79854254	-72.69710877	1	0	0
1114	2/28/2016	15:12.3	58.38555956	1401.253429	1456668912	0	2	0	0	27293.41312	140.0963773	44.99855804	44.99922943	44.92494965	30.9375	2.322328635	51430	41.76684461	-72.67313827	0	0	0	0	0	CFADS2211-20160228-135502Z-DataLog_User.dat	0	41.76684461	-72.67313827	1	0	0
1910	2/25/2016	15:31.1	55.63577606	1335.258626	1456431331	0	2	0	0	27086.84397	139.9574285	44.99932098	45.00054169	44.92665863	31.375	2.321736947	72991	41.79396	-72.6650291	0	0	0	0	0	CFADS2211-20160225-194107Z-DataLog_User.dat	0.00675677	41.79396	-72.6650291	1	0	0
839	2/28/2016	10:39.6	58.42406892	1402.177654	1456672240	0	2	0	0	27231.36809	139.8362047	44.998606	44.99999237	44.92718179	28	2.319870103	54760	41.75777003	-72.6640038	0	0	0	0	0	CFADS2211-20160228-145506Z-DataLog_User.dat	0.002895263	41.75777003	-72.6640038	1	0	0
87	1/1/2006	13:27.2	0.13434296	3.224231	1136103207	0	2	0	0	27272.52792	139.9042247	44.99938202	45.00060272	44.92784882	27.8125	2.317959734	53058	41.76159266	-72.68896947	0	0	0	0	0	CFADS2211-20160307-144030Z-DataLog_User.dat	0.003688106	41.76159266	-72.68896947	1	0	0
199	2/28/2016	58:43.3	58.41577884	1401.978692	1456671523	0	2	0	0	27206.09644	140.0024386	45.00106049	45.00112152	44.92864227	28.57506614	2.31727181	54044	41.75862024	-72.66849377	0	0	0	0	0	CFADS2211-20160228-145506Z-DataLog_User.dat	0.005736913	41.75862024	-72.66849377	1	0	0
2881	1/1/2006	38:11.1	0.27651705	6.636409	1136115491	0	2	0	0	27384.94569	139.95981	45.00008392	45.00023651	44.92565155	35.1875	2.315486576	63455	41.73316645	-72.69967463	0	0	0	0	0	CFADS2211-20160308-164026Z-DataLog_User.dat	0.003785684	41.73316645	-72.69967463	1	0	0
2270	1/1/2006	27:51.6	0.10268036	2.464329	1136100472	0	2	0	0	27217.01976	140.0280972	45.00063324	44.99983978	44.92671967	26.9375	2.315098164	57583	41.78595829	-72.6824572	0	0	0	0	0	CFADS2211-20160227-151726Z-DataLog_User.dat	0	41.78595829	-72.6824572	1	0	0
1713	2/29/2016	39:03.3	59.36045524	1424.650926	1456753143	0	2	0	0	27121.30764	140.0095292	44.99855804	44.99944305	44.92589569	30.03599476	2.314230993	49204	41.79948487	-72.69747865	0	0	0	0	0	CFADS2211-20160229-130636Z-DataLog_User.dat	0	41.79948487	-72.69747865	1	0	0
11691	1/1/2006	35:21.1	0.14954954	3.589189	1136104521	0	2	0	0	27287.75722	139.9850317	44.99990082	44.99990082	44.92720795	27.875	2.313317741	54372	41.757004	-72.70759331	0	0	0	0	0	CFADS2211-20160307-144030Z-DataLog_User.dat	0.004303818	41.757004	-72.70759331	1	0	0
2375	1/1/2006	59:23.9	0.16624879	3.989971	1136105964	0	2	0	0	27286.25882	140.0012404	45.00057221	44.99962616	44.92641449	29.41295812	2.309482625	55814	41.75824565	-72.71506062	0	0	0	0	0	CFADS2211-20160307-144030Z-DataLog_User.dat	0	41.75824565	-72.71506062	1	0	0
1212	1/1/2006	21:51.2	0.22350952	5.364228	1136110911	0	2	0	0	27272.22698	139.998109	45.0003891	45.00005341	44.92629242	33.3125	2.309292232	58875	41.72905073	-72.7127287	0	0	0	0	0	CFADS2211-20160308-155624Z-DataLog_User.dat	0.003356914	41.72905073	-72.7127287	1	0	0
1722	1/1/2006	42:44.9	0.27968593	6.712462	1136115765	0	2	0	0	27374.27433	139.9912937	44.99999237	44.99930613	44.9260788	31	2.308799583	65615	41.75329959	-72.68904795	0	0	0	0	0	CFADS2211-20160307-173818Z-DataLog_User.dat	0	41.75329959	-72.68904795	1	0	0
1620	1/1/2006	40:46.0	0.27831015	6.679444	1136115646	0	2	0	0	27235.9453	139.987175	44.9998703	44.99993134	44.92665863	30.9375	2.3082655	65497	41.75442238	-72.68789095	0	0	0	0	0	CFADS2211-20160307-173818Z-DataLog_User.dat	0.006869894	41.75442238	-72.68789095	1	0	0
1615	3/6/2016	51:04.2	65.36879861	1568.851167	1457272264	0	2	0	0	27329.34805	139.9764673	44.99973928	45.00072719	44.92766571	28.46564136	2.306930347	50031	41.76026434	-72.67514687	0	0	0	0	0	CFADS2211-20160306-132056Z-DataLog_User.dat	0.004224592	41.76026434	-72.67514687	1	0	0
1941	1/1/2006	25:39.3	0.22614936	5.427585	1136111139	0	2	0	0	27335.45647	140.0182233	44.99993134	45.00035858	44.92794037	28.45634921	2.306568185	58335	41.75946751	-72.70934472	0	0	0	0	0	CFADS2211-20160301-153237Z-DataLog_User.dat	0.008217539	41.75946751	-72.70934472	1	0	0
2818	1/1/2006	01:02.4	0.33405521	8.017325	1136120462	0	2	0	0	27393.80754	139.9132959	44.99977875	44.99913788	44.92455292	35.09456806	2.306368201	68426	41.74100188	-72.68713801	0	0	0	0	0	CFADS2211-20160308-180410Z-DataLog_User.dat	0.000928571	41.74100188	-72.68713801	1	0	0
1187	1/1/2006	35:43.1	0.14980498	3.595319	1136104543	0	2	0	0	27338.94716	140.0238679	45.00029755	44.99983978	44.92733002	27.875	2.305081487	54394	41.75681634	-72.70868447	0	0	0	0	0	CFADS2211-20160307-144030Z-DataLog_User.dat	0.003684786	41.75681634	-72.70868447	1	0	0
2671	1/1/2006	58:11.8	0.332081	7.969944	1136120292	0	2	0	0	27285.19063	140.3328653	44.99938202	44.99977875	44.92461395	35.14583333	2.303986164	68256	41.7418366	-72.68865982	0	0	0	0	0	CFADS2211-20160308-180410Z-DataLog_User.dat	0.003282636	41.7418366	-72.68865982	1	0	0
3973	1/1/2006	50:14.6	0.24322441	5.837386	1136112615	0	2	0	0	27252.71176	140.0130106	45.0005762	44.99972906	44.92649646	30.60013089	2.303757805	62466	41.74803504	-72.69464384	0	0	0	0	0	CFADS2211-20160307-160230Z-DataLog_User.dat	0.00551352	41.74803504	-72.69464384	1	0	0
761	3/6/2016	06:35.9	65.42124843	1570.109962	1457276796	0	2	0	0	27264.74556	140.0431094	44.9998703	44.99962616	44.92696381	27.1875	2.301822227	54562	41.73246536	-72.67018589	0	0	0	0	0	CFADS2211-20160306-145220Z-DataLog_User.dat	0	41.73246536	-72.67018589	1	0	0
2445	2/29/2016	57:19.1	59.45647057	1426.955294	1456761439	0	2	0	0	27221.02509	139.9997289	45.00078583	45.00051117	44.92644501	33.08704189	2.301641026	57500	41.7851719	-72.71125129	0	0	0	0	0	CFADS2211-20160229-151154Z-DataLog_User.dat	0	41.7851719	-72.71125129	1	0	0
1230	2/28/2016	30:54.5	58.56313124	1405.51515	1456684255	0	2	0	0	27206.4235	139.9897217	45.00051117	45.00035283	44.9270985	31.625	2.299098672	66776	41.76148248	-72.68640983	0	0	0	0	0	CFADS2211-20160228-180818Z-DataLog_User.dat	9.15E-06	41.76148248	-72.68640983	1	0	0
1399	2/28/2016	56:59.3	58.45624177	1402.949803	1456675019	0	2	0	0	27090.40423	140.0007235	45.00155926	45.00053539	44.92733002	29.125	2.298881507	57539	41.74671062	-72.66405869	0	0	0	0	0	CFADS2211-20160228-153110Z-DataLog_User.dat	0.002046189	41.74671062	-72.66405869	1	0	0
1050	2/28/2016	27:27.9	58.51907344	1404.457763	1456680448	0	2	0	0	27175.13334	140.0067386	44.99907684	44.9996872	44.92598724	30.8125	2.298274585	62969	41.76484842	-72.67587963	0	0	0	0	0	CFADS2211-20160228-170814Z-DataLog_User.dat	0.000386807	41.76484842	-72.67587963	1	0	0
153	2/25/2016	25:05.6	55.64242638	1335.418233	1456431906	0	2	0	0	27080.27089	140.0082421	45.00185394	45.00084686	44.92665863	31.875	2.29827152	73565	41.7708114	-72.67459134	0	0	0	0	0	CFADS2211-20160225-202224Z-DataLog_User.dat	0.001828068	41.7708114	-72.67459134	1	0	0
37191	1/1/2006	54:20.2	0.28773353	6.905605	1136116460	0	2	0	0	27298.51116	139.9896629	45.00022892	45.00001142	44.92526629	35.625	2.296615653	64424	41.73390798	-72.69769318	0	0	0	0	0	CFADS2211-20160308-164026Z-DataLog_User.dat	0.002888045	41.73390798	-72.69769318	1	0	0
3020	2/25/2016	35:30.7	55.60799367	1334.591848	1456428931	0	2	0	0	27092.45184	140.2910592	44.99941254	45.00072479	44.92629242	31.8125	2.295010401	70590	41.8049668	-72.70505366	0	0	0	0	0	CFADS2211-20160225-184103Z-DataLog_User.dat	0	41.8049668	-72.70505366	1	0	0
3459	1/1/2006	13:21.1	0.34260586	8.222541	1136121201	0	2	0	0	27297.59225	139.9740233	44.99993134	44.9996872	44.92534638	34.8125	2.293978903	69165	41.73343463	-72.70498568	0	0	0	0	0	CFADS2211-20160308-180410Z-DataLog_User.dat	0.00696224	41.73343463	-72.70498568	1	0	0
3940	1/1/2006	49:36.9	0.24278764	5.826903	1136112577	0	2	0	0	27268.55894	140.0228537	45.00020599	44.99993134	44.92684174	30.5625	2.293280238	62428	41.74815762	-72.69618872	0	0	0	0	0	CFADS2211-20160307-160230Z-DataLog_User.dat	0.001884424	41.74815762	-72.69618872	1	0	0
681	1/1/2006	25:28.5	0.14269092	3.424582	1136103928	0	2	0	0	27262.50324	139.9962018	44.99947357	44.99990082	44.92736054	27.9375	2.293159414	53779	41.75843753	-72.69394266	0	0	0	0	0	CFADS2211-20160307-144030Z-DataLog_User.dat	0	41.75843753	-72.69394266	1	0	0
988	2/25/2016	58:40.9	55.54075088	1332.978021	1456423121	0	2	0	0	27409.87138	139.389968	45.00045013	45.00045013	44.92583466	33.18055556	2.292869444	64781	41.78337647	-72.67136938	0	0	0	0	0	CFADS2211-20160225-174100Z-DataLog_User.dat	0.008636172	41.78337647	-72.67136938	1	0	0
1186	1/1/2006	21:21.3	0.22316319	5.355917	1136110881	0	2	0	0	27340.15842	139.9631159	45.00081635	45.00051117	44.92644501	33.29973822	2.292576763	58845	41.7290966	-72.71073375	0	0	0	0	0	CFADS2211-20160308-155624Z-DataLog_User.dat	0.003540149	41.7290966	-72.71073375	1	0	0
449	1/1/2006	42:16.9	0.19602896	4.704695	1136108537	0	2	0	0	27266.01619	139.8374006	44.99999237	44.99977875	44.92620087	31.09914922	2.292079526	58387	41.74835679	-72.7038609	0	0	0	0	0	CFADS2211-20160307-160230Z-DataLog_User.dat	0	41.74835679	-72.7038609	1	0	0
356	3/6/2016	30:01.4	65.43751579	1570.500379	1457278201	0	2	0	0	27290.93658	140.0036698	45.00112152	44.99999237	44.92766571	26.9375	2.291528788	55968	41.74082526	-72.67593196	0	0	0	0	0	CFADS2211-20160306-152321Z-DataLog_User.dat	0.004003153	41.74082526	-72.67593196	1	0	0
821	3/6/2016	38:45.8	65.44358562	1570.646055	1457278726	0	2	0	0	27288.13095	140.0296022	45.00106049	44.99974823	44.92736054	27.5	2.291004658	56493	41.74616571	-72.6778538	0	0	0	0	0	CFADS2211-20160306-152321Z-DataLog_User.dat	0.006539076	41.74616571	-72.6778538	1	0	0
1048	1/1/2006	11:33.6	0.09136079	2.192659	1136099494	0	2	0	0	27237.66197	140.0179162	44.99739838	44.99861908	44.92589569	26.4375	2.290728737	46688	41.77049144	-72.6943852	0	0	0	0	0	CFADS2211-20160301-123633Z-DataLog_User.dat	0.005217333	41.77049144	-72.6943852	1	0	0
1863	2/28/2016	04:28.2	58.50310467	1404.074512	1456679068	0	2	0	0	27183.51084	139.980148	44.9993515	44.99977875	44.92665863	31.1875	2.290607474	61588	41.75453982	-72.67123182	0	0	0	0	0	CFADS2211-20160228-163019Z-DataLog_User.dat	0.004335477	41.75453982	-72.67123182	1	0	0
2187	2/29/2016	48:06.2	59.36673794	1424.801711	1456753686	0	2	0	0	27136.58421	140.0212785	44.99938202	44.99959564	44.92604828	29.625	2.290561681	49748	41.79663632	-72.70069268	0	0	0	0	0	CFADS2211-20160229-130636Z-DataLog_User.dat	0.007212516	41.79663632	-72.70069268	1	0	0
1952	1/1/2006	36:05.4	0.23339579	5.601499	1136111765	0	2	0	0	27353.09095	140.0406828	45.0007235	45.00044997	44.92613902	33.33630952	2.290121493	59730	41.72826305	-72.70988898	0	0	0	0	0	CFADS2211-20160308-155624Z-DataLog_User.dat	0.007523598	41.72826305	-72.70988898	1	0	0
2223	1/1/2006	49:32.5	0.32607054	7.825693	1136119772	0	2	0	0	27369.96062	139.9746082	44.99962616	44.99974823	44.92491913	35.4375	2.290033897	67737	41.74523504	-72.68466974	0	0	0	0	0	CFADS2211-20160308-180410Z-DataLog_User.dat	0.008707839	41.74523504	-72.68466974	1	0	0
943	3/6/2016	09:40.5	65.38171888	1569.161253	1457273381	0	2	0	0	27325.65655	139.9856687	45.00028556	44.9986472	44.92543793	28.5625	2.289700556	51147	41.74838958	-72.67659235	0	0	0	0	0	CFADS2211-20160306-135216Z-DataLog_User.dat	0.00324628	41.74838958	-72.67659235	1	0	0
13161	2/29/2016	31:28.7	59.35519363	1424.524647	1456752689	0	2	0	0	27444.59731	140.2718928	44.99913788	44.99938202	44.92595673	30.25	2.288169787	48750	41.79680023	-72.69903957	0	0	0	0	0	CFADS2211-20160229-130636Z-DataLog_User.dat	0.00449837	41.79680023	-72.69903957	1	0	0
3196	2/28/2016	06:54.6	58.54646546	1405.115171	1456682815	0	2	0	0	27238.39892	140.0108397	45.00132465	45.00024652	44.92702484	30.75	2.288106633	65336	41.75925225	-72.67648743	0	0	0	0	0	CFADS2211-20160228-170814Z-DataLog_User.dat	0.007798417	41.75925225	-72.67648743	1	0	0
245	2/29/2016	11:17.5	59.38284172	1425.188201	1456755078	0	2	0	0	26698.87856	139.8348297	45.00051117	45.00005341	44.9265976	30.05489418	2.287883101	51138	41.79547733	-72.70361291	0	0	0	0	0	CFADS2211-20160229-140640Z-DataLog_User.dat	0.001852912	41.79547733	-72.70361291	1	0	0
1575	1/1/2006	37:00.2	0.31736354	7.616725	1136119020	0	2	0	0	27432.38843	140.1688959	45.00049422	44.99999237	44.92461621	36.1875	2.287427902	66984	41.72900659	-72.69008471	0	0	0	0	0	CFADS2211-20160308-180410Z-DataLog_User.dat	0.004503835	41.72900659	-72.69008471	1	0	0
1539	1/1/2006	17:49.2	0.22070855	5.297005	1136110669	0	2	0	0	27259.3903	140.0282692	44.99978881	44.99953173	44.92685468	28.375	2.287025739	57865	41.7625583	-72.71451669	0	0	0	0	0	CFADS2211-20160301-153237Z-DataLog_User.dat	0.002174241	41.7625583	-72.71451669	1	0	0
2795	2/28/2016	46:18.4	58.40715754	1401.771781	1456670778	0	2	0	0	27455.89794	140.3706846	44.99938202	44.99962616	44.92650604	28.5	2.286758467	53298	41.76526706	-72.67202684	0	0	0	0	0	CFADS2211-20160228-135502Z-DataLog_User.dat	0.003606937	41.76526706	-72.67202684	1	0	0
3172	2/25/2016	31:13.4	55.52168321	1332.520397	1456421473	0	2	0	0	27579.2338	139.9794066	45.00032806	45.00023651	44.92552948	32.15509259	2.286505316	63133	41.78245727	-72.66599481	0	0	0	0	0	CFADS2211-20160225-163509Z-DataLog_User.dat	0.004126582	41.78245727	-72.66599481	1	0	0
691	2/28/2016	07:31.1	58.38022094	1401.125303	1456668451	0	2	0	0	27267.65909	139.9548127	45.00008392	44.99846649	44.92443085	31.875	2.286500676	50971	41.76796124	-72.66936783	0	0	0	0	0	CFADS2211-20160228-135502Z-DataLog_User.dat	0	41.76796124	-72.66936783	1	0	0
2919	3/6/2016	46:37.6	65.40737967	1569.777112	1457275598	0	2	0	0	27270.34862	140.0253194	44.99971771	44.99953461	44.92711639	27.25	2.282095571	53364	41.73646486	-72.67386825	0	0	0	0	0	CFADS2211-20160306-135216Z-DataLog_User.dat	0.003926167	41.73646486	-72.67386825	1	0	0
1490	1/1/2006	35:20.6	0.31621039	7.589049	1136118921	0	2	0	0	27372.68289	139.9947641	45.00060272	44.99983978	44.9252243	36.125	2.281633478	66884	41.73479554	-72.68708132	0	0	0	0	0	CFADS2211-20160308-180410Z-DataLog_User.dat	0	41.73479554	-72.68708132	1	0	0
2824	1/1/2006	28:03.7	0.22782037	5.467689	1136111284	0	2	0	0	27217.94903	140.0270148	44.9991684	45.00014496	44.92705536	30.25	2.281058108	61135	41.75127699	-72.69780003	0	0	0	0	0	CFADS2211-20160307-160230Z-DataLog_User.dat	0.00251711	41.75127699	-72.69780003	1	0	0
2359	2/29/2016	55:43.4	59.45536336	1426.928721	1456761343	0	2	0	0	27107.63512	139.9895754	45.00188446	45.00066376	44.92620087	33.01521164	2.280974158	57405	41.78505009	-72.71270374	0	0	0	0	0	CFADS2211-20160229-151154Z-DataLog_User.dat	0.002740191	41.78505009	-72.71270374	1	0	0
1545	2/28/2016	23:04.1	58.39101954	1401.384469	1456669384	0	2	0	0	27311.57567	139.8048096	44.99752045	45.00005341	44.92604828	29.75	2.280713633	51904	41.76887603	-72.67282935	0	0	0	0	0	CFADS2211-20160228-135502Z-DataLog_User.dat	0	41.76887603	-72.67282935	1	0	0
587	3/6/2016	34:26.3	65.4822486	1571.573966	1457282066	0	2	0	0	27242.48564	140.0063842	45.00154877	44.99999237	44.92812347	28.0625	2.278861977	59833	41.7368804	-72.67697286	0	0	0	0	0	CFADS2211-20160306-162325Z-DataLog_User.dat	0.001359503	41.7368804	-72.67697286	1	0	0
2015	1/1/2006	48:24.1	0.28361226	6.806694	1136116104	0	2	0	0	27319.84162	140.0133489	45.00014496	45.00008392	44.9265976	30.9375	2.277064295	65955	41.75225108	-72.69009299	0	0	0	0	0	CFADS2211-20160307-173818Z-DataLog_User.dat	0.00443751	41.75225108	-72.69009299	1	0	0
3025	1/1/2006	05:01.3	0.33682031	8.083688	1136120701	0	2	0	0	27415.42983	139.9202746	44.9996872	44.99977875	44.9250412	34.96531414	2.275238018	68666	41.74010703	-72.68594355	0	0	0	0	0	CFADS2211-20160308-180410Z-DataLog_User.dat	0.009404834	41.74010703	-72.68594355	1	0	0
2647	2/29/2016	56:56.3	59.37287328	1424.948959	1456754216	0	2	0	0	27252.5736	140.1993836	45.00066376	45.00008392	44.92754364	29.375	2.274710928	50278	41.79285292	-72.70267981	0	0	0	0	0	CFADS2211-20160229-130636Z-DataLog_User.dat	0.008997526	41.79285292	-72.70267981	1	0	0
1388	2/25/2016	05:54.1	55.54576557	1333.098374	1456423554	0	2	0	0	27184.88635	139.9727088	45.0003891	44.99947357	44.92436981	33.25	2.273125818	65214	41.78131636	-72.67349413	0	0	0	0	0	CFADS2211-20160225-174100Z-DataLog_User.dat	0.002696099	41.78131636	-72.67349413	1	0	0
743	1/1/2006	05:49.5	0.087379	2.097096	1136099150	0	2	0	0	27255.25932	139.9923216	44.99823338	44.99965588	44.92644053	27.125	2.273123722	46345	41.77350019	-72.69101929	0	0	0	0	0	CFADS2211-20160301-123633Z-DataLog_User.dat	8.76E-06	41.77350019	-72.69101929	1	0	0
951	1/1/2006	11:20.0	0.2578699	6.188878	1136113880	0	2	0	0	27407.92614	139.9909855	44.9995099	44.99933358	44.92623138	30.8125	2.273064649	63731	41.75712316	-72.69371774	0	0	0	0	0	CFADS2211-20160307-173818Z-DataLog_User.dat	0.007144825	41.75712316	-72.69371774	1	0	0
3099	1/1/2006	06:26.2	0.33780377	8.107291	1136120786	0	2	0	0	27382.12232	140.0489193	44.99959564	45.00014496	44.92534638	34.875	2.271919193	68749	41.74006601	-72.68434581	0	0	0	0	0	CFADS2211-20160308-180410Z-DataLog_User.dat	0	41.74006601	-72.68434581	1	0	0
790	2/29/2016	21:27.3	59.34823264	1424.357583	1456752087	0	2	0	0	27064.05314	139.9678435	44.997612	44.99922943	44.92525482	30.5625	2.271847474	48148	41.79394042	-72.69907679	0	0	0	0	0	CFADS2211-20160229-130636Z-DataLog_User.dat	0	41.79394042	-72.69907679	1	0	0
1585	2/29/2016	36:36.8	59.35875956	1424.610229	1456752997	0	2	0	0	27128.10498	139.8715736	44.99938202	44.99999237	44.92641449	30.125	2.271195745	49058	41.79942242	-72.69803449	0	0	0	0	0	CFADS2211-20160229-130636Z-DataLog_User.dat	0.004127227	41.79942242	-72.69803449	1	0	0
95	1/1/2006	42:16.7	0.07102635	1.704632	1136097737	0	2	0	0	27272.35939	140.0794019	45.00023651	44.99993134	44.92589569	27.80399215	2.270901668	54848	41.77167915	-72.67543494	0	0	0	0	0	CFADS2211-20160227-151109Z-DataLog_User.dat	0	41.77167915	-72.67543494	1	0	0
461	3/6/2016	18:45.7	65.51302946	1572.312707	1457284726	0	2	0	0	27329.66317	139.9646797	44.99990082	44.99825287	44.92482758	31.0625	2.26952653	62493	41.72968932	-72.67410725	0	0	0	0	0	CFADS2211-20160306-171001Z-DataLog_User.dat	0.003306062	41.72968932	-72.67410725	1	0	0
300	1/1/2006	02:33.4	0.29344217	7.042612	1136116953	0	2	0	0	27256.56949	139.9999342	45.00405121	45.00395966	44.93062592	31.90150524	2.268862447	66804	41.7521495	-72.68708347	0	0	0	0	0	CFADS2211-20160307-182535Z-DataLog_User.dat	0	41.7521495	-72.68708347	1	0	0
1265	2/25/2016	03:51.8	55.62768294	1335.064391	1456430632	0	2	0	0	26966.82135	139.889732	44.9996872	44.99846649	44.9245224	31.65608639	2.268390111	72292	41.8015054	-72.70417083	0	0	0	0	0	CFADS2211-20160225-194107Z-DataLog_User.dat	0.009846266	41.8015054	-72.70417083	1	0	0
3304	1/1/2006	10:22.7	0.34054032	8.172968	1136121023	0	2	0	0	27287.93328	139.9787324	44.99941254	44.99990082	44.92467499	34.8125	2.268311598	68987	41.73542556	-72.69083014	0	0	0	0	0	CFADS2211-20160308-180410Z-DataLog_User.dat	0.005753965	41.73542556	-72.69083014	1	0	0
837	2/29/2016	22:20.8	59.34885238	1424.372457	1456752141	0	2	0	0	27144.36873	139.803191	44.99825287	44.9991684	44.92482758	30.5	2.268112187	48201	41.79397003	-72.6978459	0	0	0	0	0	CFADS2211-20160229-130636Z-DataLog_User.dat	0	41.79397003	-72.6978459	1	0	0
921	2/28/2016	11:42.1	58.38312655	1401.195037	1456668702	0	2	0	0	27348.58814	140.065741	44.99724579	44.99843597	44.92394257	31.5625	2.264986173	51222	41.7667241	-72.66917845	0	0	0	0	0	CFADS2211-20160228-135502Z-DataLog_User.dat	0.013732427	41.7667241	-72.66917845	1	0	0
79	2/25/2016	42:28.7	55.61283252	1334.70798	1456429349	0	2	0	0	26932.87723	139.9369731	44.99947357	44.99953461	44.92556	31.625	2.263876214	71009	41.80434566	-72.69892372	0	0	0	0	0	CFADS2211-20160225-194107Z-DataLog_User.dat	0.005821324	41.80434566	-72.69892372	1	0	0
1023	3/6/2016	11:31.9	65.42467463	1570.192191	1457277092	0	2	0	0	27234.97143	140.0100343	44.9998703	45.00029755	44.92742157	27.125	2.262851684	54859	41.73026251	-72.67118933	0	0	0	0	0	CFADS2211-20160306-145220Z-DataLog_User.dat	0.006258316	41.73026251	-72.67118933	1	0	0
772	1/1/2006	00:43.0	0.08383128	2.011951	1136098843	0	2	0	0	27486.98991	140.2867647	45.00133514	45.00051117	44.92675018	28.8125	2.261305341	55955	41.77910798	-72.67971706	0	0	0	0	0	CFADS2211-20160227-151726Z-DataLog_User.dat	0.003587467	41.77910798	-72.67971706	1	0	0
1221	2/25/2016	03:04.1	55.6271309	1335.051142	1456430584	0	2	0	0	26989.78724	139.8779601	44.99941254	44.99816132	44.92446137	31.6875	2.25874966	72244	41.80049406	-72.7016586	0	0	0	0	0	CFADS2211-20160225-194107Z-DataLog_User.dat	0.004602981	41.80049406	-72.7016586	1	0	0
1098	2/29/2016	52:47.0	59.32832221	1423.879733	1456750367	0	2	0	0	27231.52735	139.9788668	45.00084686	45.00197601	44.92803192	31.1875	2.258245754	46427	41.78614313	-72.70227077	0	0	0	0	0	CFADS2211-20160229-123201Z-DataLog_User.dat	0	41.78614313	-72.70227077	1	0	0
16161	1/1/2006	40:41.4	0.27825676	6.678162	1136115641	0	2	0	0	27257.69633	139.9742355	44.9996872	44.99993134	44.92665863	30.9375	2.257448038	65492	41.75442858	-72.68757082	0	0	0	0	0	CFADS2211-20160307-173818Z-DataLog_User.dat	0.00308461	41.75442858	-72.68757082	1	0	0
1813	2/28/2016	04:38.5	58.46155676	1403.077362	1456675479	0	2	0	0	27190.57283	140.1561597	44.99910736	44.99925995	44.92635346	29.125	2.257002849	57999	41.74082158	-72.66028279	0	0	0	0	0	CFADS2211-20160228-153110Z-DataLog_User.dat	0.006065842	41.74082158	-72.66028279	1	0	0
2896	3/6/2016	17:51.4	65.47073342	1571.297602	1457281071	0	2	0	0	27262.16131	139.9817044	44.9986496	45.00008392	44.92714691	27.1875	2.256817155	58839	41.73182083	-72.6785217	0	0	0	0	0	CFADS2211-20160306-152321Z-DataLog_User.dat	0.007836949	41.73182083	-72.6785217	1	0	0
509	2/29/2016	41:35.4	59.32054876	1423.69317	1456749695	0	2	0	0	27169.26674	139.8961204	45.00093842	44.9988327	44.92482758	31.65739529	2.256720402	45756	41.78119755	-72.69351901	0	0	0	0	0	CFADS2211-20160229-123201Z-DataLog_User.dat	0	41.78119755	-72.69351901	1	0	0
3880	1/1/2006	03:38.9	0.25253355	6.060805	1136113419	0	2	0	0	27264.26249	140.0251057	45.00215912	45.00084686	44.92812347	29.5	2.255957957	60614	41.75807033	-72.70736534	0	0	0	0	0	CFADS2211-20160301-153237Z-DataLog_User.dat	0.006278174	41.75807033	-72.70736534	1	0	0
758	2/29/2016	20:50.4	59.34780607	1424.347346	1456752050	0	2	0	0	27025.9149	139.701258	44.99834442	44.99892426	44.92516327	30.625	2.255828472	48112	41.79329095	-72.70035937	0	0	0	0	0	CFADS2211-20160229-130636Z-DataLog_User.dat	0.007462742	41.79329095	-72.70035937	1	0	0
394	2/28/2016	02:20.4	58.41829148	1402.038996	1456671740	0	2	0	0	27327.09407	140.318399	45.00097149	44.99905447	44.92635346	28.5625	2.255406018	54261	41.75192735	-72.66006912	0	0	0	0	0	CFADS2211-20160228-145506Z-DataLog_User.dat	0.00020387	41.75192735	-72.66006912	1	0	0
1959	1/1/2006	36:13.6	0.23349063	5.603775	1136111774	0	2	0	0	27297.29452	140.0472052	45.00084686	45.00041962	44.92620087	33.3125	2.255320701	59738	41.72825921	-72.70939548	0	0	0	0	0	CFADS2211-20160308-155624Z-DataLog_User.dat	0.007324822	41.72825921	-72.70939548	1	0	0
1029	2/29/2016	31:28.7	59.39685952	1425.524628	1456756289	0	2	0	0	27116.64874	139.9260992	45.00011444	45.00023651	44.92613983	30.25	2.255194119	52350	41.79173215	-72.70281064	0	0	0	0	0	CFADS2211-20160229-141149Z-DataLog_User.dat	0.003107985	41.79173215	-72.70281064	1	0	0
5092	3/6/2016	01:38.8	65.37614372	1569.027449	1457272899	0	2	0	0	27345.27418	140.0710144	44.99974823	45.00020599	44.92650604	28.4375	2.253704487	50665	41.75441664	-72.67480109	0	0	0	0	0	CFADS2211-20160306-135216Z-DataLog_User.dat	0	41.75441664	-72.67480109	1	0	0
1730	1/1/2006	42:54.2	0.27979347	6.715043	1136115774	0	2	0	0	27298.28667	139.9640924	45.00008392	44.9991684	44.92620087	30.9755291	2.252768294	65625	41.75334137	-72.68852425	0	0	0	0	0	CFADS2211-20160307-173818Z-DataLog_User.dat	0.003193781	41.75334137	-72.68852425	1	0	0
48	2/28/2016	09:07.2	58.54799955	1405.151989	1456682947	0	2	0	0	27176.93288	140.0071753	44.99993134	45.00005341	44.92650604	30.75	2.251990409	65467	41.75865619	-72.67541067	0	0	0	0	0	CFADS2211-20160228-180818Z-DataLog_User.dat	0	41.75865619	-72.67541067	1	0	0
413	2/28/2016	02:41.7	58.41853837	1402.044921	1456671762	0	2	0	0	27155.99758	139.9014081	45.00011444	44.99922943	44.92644501	28.5	2.250975796	54283	41.75282601	-72.66107184	0	0	0	0	0	CFADS2211-20160228-145506Z-DataLog_User.dat	0.007776188	41.75282601	-72.66107184	1	0	0
13511	3/6/2016	17:15.8	65.38698794	1569.287711	1457273836	0	2	0	0	27426.74347	140.0943828	44.99944305	44.99944305	44.92650604	28.32558901	2.250964373	51602	41.74439504	-72.67631222	0	0	0	0	0	CFADS2211-20160306-135216Z-DataLog_User.dat	0	41.74439504	-72.67631222	1	0	0
295	1/1/2006	12:05.0	0.30005793	7.20139	1136117525	0	2	0	0	27304.6959	139.9697097	44.99953089	45.0002194	44.92549525	35.97255291	2.250723745	65489	41.73351255	-72.69657874	0	0	0	0	0	CFADS2211-20160308-180410Z-DataLog_User.dat	0.007631645	41.73351255	-72.69657874	1	0	0
2033	1/1/2006	48:45.4	0.28385879	6.812611	1136116125	0	2	0	0	27226.47229	140.139733	45.00021942	45.00007737	44.92604828	30.9375	2.250610788	65976	41.75220636	-72.69202279	0	0	0	0	0	CFADS2211-20160307-173818Z-DataLog_User.dat	0	41.75220636	-72.69202279	1	0	0
3019	1/1/2006	04:54.3	0.33673998	8.08176	1136120694	0	2	0	0	27411.74245	139.9443025	44.99953461	44.99974823	44.92513275	34.9375	2.249479626	68658	41.74015065	-72.68525169	0	0	0	0	0	CFADS2211-20160308-180410Z-DataLog_User.dat	0.004410202	41.74015065	-72.68525169	1	0	0
1736	1/1/2006	43:01.2	0.27987471	6.716993	1136115781	0	2	0	0	27306.65893	140.0175652	45.00005341	44.99913788	44.92641449	31	2.249476005	65632	41.75337265	-72.68802103	0	0	0	0	0	CFADS2211-20160307-173818Z-DataLog_User.dat	0.003756762	41.75337265	-72.68802103	1	0	0
179	2/28/2016	58:20.8	58.41551845	1401.972443	1456671501	0	2	0	0	27182.48252	139.979536	45.00118256	45.00112152	44.92858124	28.5625	2.247644537	54021	41.7584136	-72.66724365	0	0	0	0	0	CFADS2211-20160228-145506Z-DataLog_User.dat	0.002715576	41.7584136	-72.66724365	1	0	0
2481	3/6/2016	28:19.4	65.56133562	1573.472055	1457288899	0	2	0	0	27388.58073	140.0029073	44.99941813	44.99998119	44.92651978	32.0625	2.247597886	66666	41.7362805	-72.68621558	0	0	0	0	0	CFADS2211-20160306-182331Z-DataLog_User.dat	1.86E-05	41.7362805	-72.68621558	1	0	0
373	3/6/2016	59:17.2	65.41617102	1569.988105	1457276357	0	2	0	0	27182.50692	139.9956269	44.99999237	44.99944305	44.92684174	27	2.247336335	54124	41.73276447	-72.67317346	0	0	0	0	0	CFADS2211-20160306-145220Z-DataLog_User.dat	0.004166	41.73276447	-72.67317346	1	0	0
297	2/28/2016	13:43.9	58.55120242	1405.228858	1456683224	0	2	0	0	27130.27884	140.0736119	45.00102997	45.00008392	44.9265976	31	2.246217703	65744	41.76129508	-72.68205127	0	0	0	0	0	CFADS2211-20160228-180818Z-DataLog_User.dat	0	41.76129508	-72.68205127	1	0	0
2624	2/28/2016	56:23.3	58.53915825	1404.939798	1456682183	0	2	0	0	27214.89168	140.1014172	45.00060272	44.99999237	44.9265976	30.34589947	2.244500936	64704	41.76033755	-72.67709938	0	0	0	0	0	CFADS2211-20160228-170814Z-DataLog_User.dat	0.001050765	41.76033755	-72.67709938	1	0	0
2799	1/1/2006	00:40.4	0.33380122	8.011229	1136120440	0	2	0	0	27352.14063	139.9928606	44.9996872	44.9991684	44.92455292	35.125	2.244385638	68404	41.74106921	-72.68611104	0	0	0	0	0	CFADS2211-20160308-180410Z-DataLog_User.dat	0.004115658	41.74106921	-72.68611104	1	0	0
2925	2/25/2016	33:37.7	55.56501954	1333.560469	1456425218	0	2	0	0	27211.19399	139.9388312	44.99947357	45.00035858	44.92556	33.02192408	2.244009541	66878	41.7953279	-72.66234441	0	0	0	0	0	CFADS2211-20160225-174100Z-DataLog_User.dat	0.001962612	41.7953279	-72.66234441	1	0	0
1148	3/6/2016	44:55.7	65.44786659	1570.748798	1457279096	0	2	0	0	27277.27198	140.0659864	45.00041962	44.99977875	44.92675018	27.75	2.242739296	56862	41.74601446	-72.68119105	0	0	0	0	0	CFADS2211-20160306-152321Z-DataLog_User.dat	0	41.74601446	-72.68119105	1	0	0
3436	1/1/2006	12:54.6	0.34229831	8.21516	1136121175	0	2	0	0	27433.46058	140.1762679	45.0003891	44.99981427	44.92519605	34.75	2.242336864	69138	41.73398386	-72.70125179	0	0	0	0	0	CFADS2211-20160308-180410Z-DataLog_User.dat	0	41.73398386	-72.70125179	1	0	0
315	3/6/2016	29:39.1	65.56225819	1573.494196	1457288979	0	2	0	0	27368.92275	139.8569654	45.00023651	45.00054169	44.92675018	32.07208995	2.241004061	66746	41.7384429	-72.68508329	0	0	0	0	0	CFADS2211-20160306-182331Z-DataLog_User.dat	0.008822521	41.7384429	-72.68508329	1	0	0
238	1/1/2006	51:07.7	0.07717219	1.852133	1136098268	0	2	0	0	27175.7205	139.9538713	45.00066376	44.99959564	44.9260788	28.1875	2.239313733	55379	41.77589782	-72.67952302	0	0	0	0	0	CFADS2211-20160227-151726Z-DataLog_User.dat	0.002239448	41.77589782	-72.67952302	1	0	0
1602	1/1/2006	37:31.7	0.3177277	7.625465	1136119052	0	2	0	0	27408.4969	140.074537	45.00032806	45.00008392	44.92473602	36.20091623	2.238310538	67015	41.72776781	-72.69040249	0	0	0	0	0	CFADS2211-20160308-180410Z-DataLog_User.dat	0.003818167	41.72776781	-72.69040249	1	0	0
1810	2/28/2016	04:35.2	58.46151839	1403.076441	1456675475	0	2	0	0	27028.89536	139.8931967	44.99906854	44.99923407	44.9263362	29.125	2.235391619	57995	41.7411622	-72.66022492	0	0	0	0	0	CFADS2211-20160228-153110Z-DataLog_User.dat	0.005942948	41.7411622	-72.66022492	1	0	0
1403	2/28/2016	34:06.2	58.56534926	1405.568382	1456684446	0	2	0	0	27233.73952	139.973338	44.99974823	44.99990082	44.92629242	31.625	2.23508075	66966	41.75804612	-72.68620357	0	0	0	0	0	CFADS2211-20160228-180818Z-DataLog_User.dat	0	41.75804612	-72.68620357	1	0	0
1439	3/6/2016	37:36.6	65.52611756	1572.626821	1457285857	0	2	0	0	27389.47936	140.083487	45.00112152	45.00051117	44.92696381	31.125	2.233570154	63623	41.74106439	-72.68272983	0	0	0	0	0	CFADS2211-20160306-171001Z-DataLog_User.dat	0	41.74106439	-72.68272983	1	0	0
2585	2/29/2016	55:44.4	59.37204189	1424.929005	1456754144	0	2	0	0	27077.94673	140.0187161	44.99971771	45.00112152	44.92715858	29.375	2.233119186	50206	41.79371501	-72.70168249	0	0	0	0	0	CFADS2211-20160229-130636Z-DataLog_User.dat	0.002790753	41.79371501	-72.70168249	1	0	0
1042	2/25/2016	59:45.9	55.58317005	1333.996081	1456426786	0	2	0	0	27019.38218	139.990536	44.99932098	44.99938202	44.92516327	32.625	2.232881557	68445	41.80537366	-72.69114808	0	0	0	0	0	CFADS2211-20160225-184103Z-DataLog_User.dat	0.002996478	41.80537366	-72.69114808	1	0	0
8961	1/1/2006	08:42.7	0.08938316	2.145196	1136099323	0	2	0	0	27294.43789	140.0110219	44.99791718	44.9991684	44.92623138	26.8125	2.232089252	46517	41.77307078	-72.6911119	0	0	0	0	0	CFADS2211-20160301-123633Z-DataLog_User.dat	0	41.77307078	-72.6911119	1	0	0
3138	2/29/2016	10:05.9	59.46534555	1427.168293	1456762206	0	2	0	0	27077.50284	139.9188842	44.9998703	44.99962616	44.92546845	32.5625	2.230816162	58267	41.77923885	-72.69894271	0	0	0	0	0	CFADS2211-20160229-151154Z-DataLog_User.dat	0.004906667	41.77923885	-72.69894271	1	0	0
1931	1/1/2006	25:27.3	0.2260106	5.424254	1136111127	0	2	0	0	27244.06022	139.969696	44.99959564	45.00060272	44.92794037	28.44437173	2.2297967	58323	41.75999484	-72.70951178	0	0	0	0	0	CFADS2211-20160301-153237Z-DataLog_User.dat	0.026305346	41.75999484	-72.70951178	1	0	0
1498	2/28/2016	22:12.3	58.3904198	1401.370075	1456669332	0	2	0	0	27220.13086	139.957835	44.99779511	44.9996872	44.92534638	29.8125	2.229211596	51852	41.76758344	-72.67299681	0	0	0	0	0	CFADS2211-20160228-135502Z-DataLog_User.dat	0.003660795	41.76758344	-72.67299681	1	0	0
1361	2/28/2016	33:19.3	58.56480658	1405.555358	1456684399	0	2	0	0	27151.82749	139.9321832	45.00023651	45.00008392	44.9260788	31.5625	2.227886948	66920	41.75990207	-72.68568309	0	0	0	0	0	CFADS2211-20160228-180818Z-DataLog_User.dat	0.008835771	41.75990207	-72.68568309	1	0	0
440	3/6/2016	18:39.9	65.55462837	1573.311081	1457288320	0	2	0	0	27343.85947	139.9947896	44.99978258	45.00038031	44.92657395	32	2.227801838	66086	41.72699601	-72.68105197	0	0	0	0	0	CFADS2211-20160306-181005Z-DataLog_User.dat	0	41.72699601	-72.68105197	1	0	0
3337	1/1/2006	52:59.8	0.24513633	5.883272	1136112780	0	2	0	0	27223.91503	140.0106363	45.00046273	45.00002466	44.92761727	28.9375	2.226374711	59975	41.76055904	-72.70790837	0	0	0	0	0	CFADS2211-20160301-153237Z-DataLog_User.dat	6.11E-05	41.76055904	-72.70790837	1	0	0
3193	2/25/2016	31:35.6	55.52193975	1332.526554	1456421496	0	2	0	0	26933.53786	139.5804825	44.9996872	45.00020599	44.92556	32.125	2.225978192	63155	41.78305357	-72.66796167	0	0	0	0	0	CFADS2211-20160225-163509Z-DataLog_User.dat	0.003999601	41.78305357	-72.66796167	1	0	0
2829	3/6/2016	44:55.9	65.40620269	1569.748865	1457275496	0	2	0	0	27264.34309	140.0339209	44.99904633	44.99983978	44.92726898	27.3125	2.22535486	53263	41.7376201	-72.67142402	0	0	0	0	0	CFADS2211-20160306-135216Z-DataLog_User.dat	0.010166016	41.7376201	-72.67142402	1	0	0
392	1/1/2006	53:54.8	0.07910658	1.898558	1136098435	0	2	0	0	27296.02699	140.0085239	45.00094385	45.00011716	44.92641449	28.3125	2.225098428	55547	41.77654151	-72.67749679	0	0	0	0	0	CFADS2211-20160227-151726Z-DataLog_User.dat	0.003935656	41.77654151	-72.67749679	1	0	0
918	2/28/2016	48:03.9	58.45004562	1402.801095	1456674484	0	2	0	0	27145.00454	139.9678123	45.00014496	44.99993134	44.92681122	29	2.224884886	57005	41.74429436	-72.66808527	0	0	0	0	0	CFADS2211-20160228-153110Z-DataLog_User.dat	0.008882771	41.74429436	-72.66808527	1	0	0
1743	3/6/2016	56:17.0	65.49741846	1571.938043	1457283377	0	2	0	0	27359.57159	139.9694951	45.00060272	44.9996872	44.92684174	29.4375	2.224629673	61144	41.73238484	-72.67637394	0	0	0	0	0	CFADS2211-20160306-162325Z-DataLog_User.dat	0.004284762	41.73238484	-72.67637394	1	0	0
2159	2/29/2016	52:01.5	59.452795	1426.86708	1456761121	0	2	0	0	27283.24061	140.0099248	45.00133514	45.00023651	44.92568207	32.75	2.224404726	57182	41.78432469	-72.71292308	0	0	0	0	0	CFADS2211-20160229-151154Z-DataLog_User.dat	0.003573772	41.78432469	-72.71292308	1	0	0
1308	2/28/2016	32:20.8	58.56412924	1405.539102	1456684341	0	2	0	0	27252.81817	139.9876688	45.00045013	44.99993134	44.92598724	31.625	2.222698113	66860	41.76318509	-72.68530415	0	0	0	0	0	CFADS2211-20160228-180818Z-DataLog_User.dat	0.001241363	41.76318509	-72.68530415	1	0	0
355	2/29/2016	18:34.0	59.38789373	1425.309449	1456755514	0	2	0	0	27151.88637	139.9700038	45.00112152	45.00051117	44.92653656	30.1875	2.222306327	51574	41.79814118	-72.70463587	0	0	0	0	0	CFADS2211-20160229-141149Z-DataLog_User.dat	0	41.79814118	-72.70463587	1	0	0
2783	3/6/2016	44:04.1	65.40560323	1569.734478	1457275444	0	2	0	0	27346.68966	139.976881	45.00020599	45.00041962	44.92797089	27.3125	2.220591275	53210	41.73720966	-72.67476551	0	0	0	0	0	CFADS2211-20160306-135216Z-DataLog_User.dat	0	41.73720966	-72.67476551	1	0	0
1002	3/6/2016	29:09.1	65.52024461	1572.485871	1457285349	0	2	0	0	27344.886	140.0034382	44.99962616	45.00023651	44.92681122	30.875	2.219869496	63116	41.72799824	-72.68068665	0	0	0	0	0	CFADS2211-20160306-171001Z-DataLog_User.dat	0.003678301	41.72799824	-72.68068665	1	0	0
50	3/6/2016	24:13.6	65.43349045	1570.403771	1457277854	0	2	0	0	27425.15101	140.5241307	45.00084686	45.00115204	44.92858124	26.6875	2.219718137	55621	41.72831369	-72.67376485	0	0	0	0	0	CFADS2211-20160306-152321Z-DataLog_User.dat	0.008293966	41.72831369	-72.67376485	1	0	0
995	2/25/2016	58:58.5	55.62428844	1334.982923	1456430339	0	2	0	0	26971.05241	139.7371959	45.00102997	45.0016098	44.92714691	31.75	2.218931884	71998	41.80510607	-72.7015941	0	0	0	0	0	CFADS2211-20160225-194107Z-DataLog_User.dat	0	41.80510607	-72.7015941	1	0	0
2443	2/25/2016	24:56.6	55.55898814	1333.415715	1456424697	0	2	0	0	27049.17455	139.9963921	44.99971771	44.99932098	44.92473602	33.0625	2.218381786	66356	41.77525483	-72.67664867	0	0	0	0	0	CFADS2211-20160225-174100Z-DataLog_User.dat	0	41.77525483	-72.67664867	1	0	0
531	3/6/2016	53:16.1	65.41199152	1569.887797	1457275996	0	2	0	0	27284.153	139.9941441	45.00026703	45.00014496	44.92751312	26.9130291	2.217551317	53762	41.73379835	-72.67188286	0	0	0	0	0	CFADS2211-20160306-145220Z-DataLog_User.dat	0	41.73379835	-72.67188286	1	0	0
2888	1/1/2006	46:13.2	0.11543093	2.770342	1136101573	0	2	0	0	27619.14249	140.6504857	45.00084686	45.00020599	44.92787933	26.3125	2.217536669	48768	41.77551584	-72.7063583	0	0	0	0	0	CFADS2211-20160301-123633Z-DataLog_User.dat	0	41.77551584	-72.7063583	1	0	0
1746	1/1/2006	24:42.7	0.10049385	2.411852	1136100283	0	2	0	0	27261.46028	140.0926234	45.00115204	45.00045013	44.92803192	25.8125	2.21736977	47477	41.77262192	-72.68918603	0	0	0	0	0	CFADS2211-20160301-123633Z-DataLog_User.dat	0	41.77262192	-72.68918603	1	0	0
1714	2/29/2016	43:47.5	59.44707789	1426.729869	1456760628	0	2	0	0	26840.65814	139.6049687	45.00102997	45.00045013	44.92635346	32.4375	2.215963201	56688	41.787189	-72.71679327	0	0	0	0	0	CFADS2211-20160229-151154Z-DataLog_User.dat	0	41.787189	-72.71679327	1	0	0
433	2/29/2016	40:08.8	59.31954584	1423.6691	1456749609	0	2	0	0	27201.93168	140.0571562	45.00084686	44.99925995	44.92552948	31.5625	2.215684577	45670	41.7782576	-72.68661573	0	0	0	0	0	CFADS2211-20160229-123201Z-DataLog_User.dat	0.007761898	41.7782576	-72.68661573	1	0	0
1160	2/28/2016	29:29.1	58.52047578	1404.491419	1456680569	0	2	0	0	27162.04184	139.9941238	44.99941254	44.99922943	44.92543793	30.70800265	2.215473324	63089	41.76843892	-72.6754483	0	0	0	0	0	CFADS2211-20160228-170814Z-DataLog_User.dat	0	41.76843892	-72.6754483	1	0	0
1858	2/28/2016	29:35.3	58.43721432	1402.493144	1456673375	0	2	0	0	27189.0659	139.9356908	45.00231538	45.00092084	44.92836762	29.63219895	2.21296327	55895	41.75050769	-72.66372144	0	0	0	0	0	CFADS2211-20160228-145506Z-DataLog_User.dat	0.003135055	41.75050769	-72.66372144	1	0	0
2137	2/29/2016	51:37.4	59.45251572	1426.860377	1456761097	0	2	0	0	27304.04149	139.9684042	45.00099945	45.00029755	44.9257431	32.75	2.211606429	57159	41.78553375	-72.71289222	0	0	0	0	0	CFADS2211-20160229-151154Z-DataLog_User.dat	0.007573859	41.78553375	-72.71289222	1	0	0
511	1/1/2006	52:27.0	0.24475717	5.874172	1136112747	0	2	0	0	27482.61343	140.0316843	45.0021286	45.00029755	44.92635346	34.5	2.210486324	60711	41.7244439	-72.71011999	0	0	0	0	0	CFADS2211-20160308-164026Z-DataLog_User.dat	0.007233736	41.7244439	-72.71011999	1	0	0
1798	2/28/2016	04:21.8	58.46136366	1403.072728	1456675462	0	2	0	0	27203.77264	140.0160108	44.99898529	44.99922943	44.92613983	29.125	2.210259521	57982	41.74204317	-72.65934399	0	0	0	0	0	CFADS2211-20160228-153110Z-DataLog_User.dat	0	41.74204317	-72.65934399	1	0	0
486	2/29/2016	41:09.5	59.32024889	1423.685973	1456749670	0	2	0	0	27179.86234	140.0162418	45.00064315	44.99892505	44.92489277	31.66263089	2.209851776	45731	41.78040965	-72.69142158	0	0	0	0	0	CFADS2211-20160229-123201Z-DataLog_User.dat	0.012232844	41.78040965	-72.69142158	1	0	0
216	3/6/2016	56:13.1	65.37237419	1568.936981	1457272573	0	2	0	0	27377.37861	139.984474	45.00041962	44.99782562	44.92485809	28.5	2.209840416	50340	41.75248618	-72.67786677	0	0	0	0	0	CFADS2211-20160306-135216Z-DataLog_User.dat	0.008396031	41.75248618	-72.67786677	1	0	0
2312	3/6/2016	35:14.4	65.39947243	1569.587338	1457274914	0	2	0	0	27223.9001	139.9983086	44.99935974	44.99937233	44.92655012	27.12896825	2.208022974	52681	41.74009391	-72.67297942	0	0	0	0	0	CFADS2211-20160306-135216Z-DataLog_User.dat	4.61E-06	41.74009391	-72.67297942	1	0	0
1481	2/29/2016	34:38.0	59.35738399	1424.577216	1456752878	0	2	0	0	27189.92099	139.9921007	44.99971771	44.99999237	44.92595673	30.1875	2.207761273	48939	41.79850562	-72.697563	0	0	0	0	0	CFADS2211-20160229-130636Z-DataLog_User.dat	0.00593604	41.79850562	-72.697563	1	0	0
3921	2/28/2016	15:22.2	58.51067392	1404.256174	1456679722	0	2	0	0	27200.66293	140.0082939	45.00102997	44.99938202	44.92598724	31.07837302	2.207188696	62243	41.76680086	-72.674282	0	0	0	0	0	CFADS2211-20160228-170814Z-DataLog_User.dat	0.006806455	41.76680086	-72.674282	1	0	0
917	2/25/2016	57:24.1	55.53986174	1332.956682	1456423044	0	2	0	0	27161.96862	140.0413301	45.00066376	45.00020599	44.92565155	33.15117801	2.206025495	64704	41.78592911	-72.67268949	0	0	0	0	0	CFADS2211-20160225-174100Z-DataLog_User.dat	0.003625032	41.78592911	-72.67268949	1	0	0
1370	2/29/2016	32:30.6	59.35590971	1424.541833	1456752751	0	2	0	0	27123.50531	140.0463229	44.99898529	44.99944305	44.92537689	30.1875	2.203880756	48812	41.79761428	-72.69712663	0	0	0	0	0	CFADS2211-20160229-130636Z-DataLog_User.dat	0.001658107	41.79761428	-72.69712663	1	0	0
2904	2/25/2016	33:15.0	55.56475637	1333.554153	1456425195	0	2	0	0	27572.34578	140.8447852	45.00049502	45.00029755	44.92539465	33	2.203330818	66854	41.79553497	-72.66340585	0	0	0	0	0	CFADS2211-20160225-174100Z-DataLog_User.dat	0.003714901	41.79553497	-72.66340585	1	0	0
2595	3/6/2016	12:10.7	65.46679092	1571.202982	1457280731	0	2	0	0	27282.53964	140.028342	44.99990082	44.99990082	44.92714691	27.375	2.202955254	58497	41.73828795	-72.68001529	0	0	0	0	0	CFADS2211-20160306-152321Z-DataLog_User.dat	0	41.73828795	-72.68001529	1	0	0
3274	2/25/2016	40:05.8	55.61117816	1334.668276	1456429206	0	2	0	0	27034.04793	139.9495406	44.99953461	44.99944305	44.92546845	31.6875	2.202482758	70866	41.80426806	-72.70231322	0	0	0	0	0	CFADS2211-20160225-184103Z-DataLog_User.dat	0.003305196	41.80426806	-72.70231322	1	0	0
470	2/29/2016	40:51.2	59.3200375	1423.6809	1456749651	0	2	0	0	27171.73426	139.8953304	45.00060272	44.99901581	44.9250412	31.625	2.202251215	45712	41.77932685	-72.68912516	0	0	0	0	0	CFADS2211-20160229-123201Z-DataLog_User.dat	0	41.77932685	-72.68912516	1	0	0
1659	2/25/2016	10:58.9	55.63262655	1335.183037	1456431059	0	2	0	0	26997.45809	140.0103233	45.00011444	45.00054169	44.92726898	31.5625	2.20147435	72718	41.8008542	-72.69034549	0	0	0	0	0	CFADS2211-20160225-194107Z-DataLog_User.dat	3.03E-05	41.8008542	-72.69034549	1	0	0
2885	2/28/2016	01:11.5	58.54249449	1405.019868	1456682472	0	2	0	0	27179.41143	139.9956353	45.00060272	44.9996872	44.92653656	30.49705497	2.200866696	64993	41.76056158	-72.6798309	0	0	0	0	0	CFADS2211-20160228-170814Z-DataLog_User.dat	6.62E-06	41.76056158	-72.6798309	1	0	0
1593	3/6/2016	50:39.9	65.36851764	1568.844423	1457272240	0	2	0	0	27408.08614	140.0736578	45.00046935	45.00087496	44.92788854	28.4375	2.200179751	50007	41.76239561	-72.67449831	0	0	0	0	0	CFADS2211-20160306-132056Z-DataLog_User.dat	0.010617091	41.76239561	-72.67449831	1	0	0
156	3/6/2016	26:30.3	65.56007325	1573.441758	1457288790	0	2	0	0	27360.34572	139.9994004	45.00041962	45.00020599	44.92665863	32.0625	2.199805371	66557	41.73216579	-72.68833875	0	0	0	0	0	CFADS2211-20160306-182331Z-DataLog_User.dat	0.005024314	41.73216579	-72.68833875	1	0	0
1811	1/1/2006	17:31.8	0.26217397	6.292175	1136114252	0	2	0	0	27387.27664	139.9873074	45.00060272	45.00045013	44.92546845	35.125	2.198475306	62216	41.73217242	-72.7001358	0	0	0	0	0	CFADS2211-20160308-164026Z-DataLog_User.dat	0.004169804	41.73217242	-72.7001358	1	0	0
3220	1/1/2006	50:41.6	0.24353699	5.844888	1136112642	0	2	0	0	27272.86941	139.9671151	44.99956513	45.00008392	44.92757416	28.9375	2.197418804	59837	41.7601298	-72.71278972	0	0	0	0	0	CFADS2211-20160301-153237Z-DataLog_User.dat	0.005207144	41.7601298	-72.71278972	1	0	0
1091	2/29/2016	27:11.8	59.35222011	1424.453283	1456752432	0	2	0	0	27064.35951	139.9862744	44.99880219	45.00023651	44.92598724	30.4375	2.197164776	48492	41.79582722	-72.6985562	0	0	0	0	0	CFADS2211-20160229-130636Z-DataLog_User.dat	0.00329922	41.79582722	-72.6985562	1	0	0
3191	2/25/2016	38:35.8	55.6101371	1334.64329	1456429116	0	2	0	0	27052.51965	139.9761004	44.9996872	44.99962616	44.92513275	31.6875	2.196466162	70775	41.80447671	-72.69580546	0	0	0	0	0	CFADS2211-20160225-184103Z-DataLog_User.dat	0.003410947	41.80447671	-72.69580546	1	0	0
1906	2/29/2016	48:11.7	59.40846884	1425.803252	1456757292	0	2	0	0	27007.55368	139.9168092	45.00029755	44.99959564	44.9257431	30.9375	2.195891036	53352	41.80585873	-72.70842116	0	0	0	0	0	CFADS2211-20160229-141149Z-DataLog_User.dat	0.002670854	41.80585873	-72.70842116	1	0	0
1839	3/6/2016	58:06.4	65.49868493	1571.968438	1457283486	0	2	0	0	27352.47788	140.0300341	45.00066376	44.99999237	44.92726898	29.5	2.194672945	61253	41.73381295	-72.67476061	0	0	0	0	0	CFADS2211-20160306-162325Z-DataLog_User.dat	0.000672283	41.73381295	-72.67476061	1	0	0
3842	1/1/2006	56:43.9	0.28939682	6.945524	1136116604	0	2	0	0	27346.48216	139.9941878	45.00102997	45.00014496	44.92498016	35.6875	2.194512217	64568	41.72920853	-72.69604072	0	0	0	0	0	CFADS2211-20160308-164026Z-DataLog_User.dat	0.010052132	41.72920853	-72.69604072	1	0	0
1134	1/1/2006	04:27.5	0.25309663	6.074319	1136113468	0	2	0	0	27399.5636	139.8602359	45.00099945	45.00063324	44.92583466	35.375	2.193368691	61432	41.73080644	-72.70315263	0	0	0	0	0	CFADS2211-20160308-164026Z-DataLog_User.dat	0.005769848	41.73080644	-72.70315263	1	0	0
877	2/25/2016	56:50.9	55.62281122	1334.947469	1456430211	0	2	0	0	27302.93373	139.6323252	45.00102997	44.9996872	44.9257431	31.6875	2.193056727	71870	41.80352108	-72.70002763	0	0	0	0	0	CFADS2211-20160225-194107Z-DataLog_User.dat	0.002715773	41.80352108	-72.70002763	1	0	0
1162	2/25/2016	02:00.1	55.62638959	1335.03335	1456430520	0	2	0	0	27191.8048	140.4913264	44.99959564	44.9991684	44.92620087	31.75	2.192985775	72180	41.80137568	-72.70390249	0	0	0	0	0	CFADS2211-20160225-194107Z-DataLog_User.dat	0.004437614	41.80137568	-72.70390249	1	0	0
526	2/29/2016	16:26.6	59.34475259	1424.274062	1456751787	0	2	0	0	27169.7151	140.220972	44.99849701	44.99834442	44.92375946	31.17539267	2.192763167	47848	41.79145629	-72.69959511	0	0	0	0	0	CFADS2211-20160229-130636Z-DataLog_User.dat	0.003890872	41.79145629	-72.69959511	1	0	0
896	2/28/2016	47:39.3	58.44975993	1402.794238	1456674459	0	2	0	0	27160.88841	140.0284892	45.00011444	44.9996872	44.92653656	29.0625	2.192372799	56980	41.74457529	-72.66603797	0	0	0	0	0	CFADS2211-20160228-153110Z-DataLog_User.dat	0.004366576	41.74457529	-72.66603797	1	0	0
10	3/6/2016	23:32.3	65.47467971	1571.392313	1457281412	0	2	0	0	27249.52998	140.0005218	45.00041962	45.00063324	44.92815399	27.125	2.192114042	59179	41.73781923	-72.68075702	0	0	0	0	0	CFADS2211-20160306-162325Z-DataLog_User.dat	5.08E-06	41.73781923	-72.68075702	1	0	0
27721	2/29/2016	04:30.9	59.41980181	1426.075243	1456758271	0	2	0	0	27205.8291	140.1071232	45.00307465	45.00014496	44.92684174	32.1875	2.191572155	54332	41.7988819	-72.70666943	0	0	0	0	0	CFADS2211-20160229-141149Z-DataLog_User.dat	0.003635117	41.7988819	-72.70666943	1	0	0
1903	3/6/2016	27:33.3	65.39413525	1569.459246	1457274453	0	2	0	0	27275.95783	139.9419406	44.99898529	44.99993134	44.92681122	27.6875	2.191192095	52219	41.7413397	-72.67570931	0	0	0	0	0	CFADS2211-20160306-135216Z-DataLog_User.dat	0.002992604	41.7413397	-72.67570931	1	0	0
3885	1/1/2006	03:44.9	0.25260331	6.062479	1136113425	0	2	0	0	27242.75134	139.9828545	45.00142621	45.00079309	44.92806244	29.5	2.190767499	60620	41.75837898	-72.70740067	0	0	0	0	0	CFADS2211-20160301-153237Z-DataLog_User.dat	0.003756204	41.75837898	-72.70740067	1	0	0
1390	3/6/2016	46:53.8	65.36590028	1568.781607	1457272014	0	2	0	0	27454.91745	140.1125145	45.00099945	45.00066376	44.92702484	28.3125	2.188352602	49781	41.76648676	-72.67585619	0	0	0	0	0	CFADS2211-20160306-132056Z-DataLog_User.dat	0.032287964	41.76648676	-72.67585619	1	0	0
517	3/6/2016	01:59.8	65.41805357	1570.033286	1457276520	0	2	0	0	27250.52068	139.9814768	45.00085704	45.00023651	44.92739541	27.0625	2.188058367	54286	41.73216205	-72.6725021	0	0	0	0	0	CFADS2211-20160306-145220Z-DataLog_User.dat	0	41.73216205	-72.6725021	1	0	0
1458	2/29/2016	39:01.2	59.443764	1426.650336	1456760341	0	2	0	0	27211.49284	140.1601328	45.00029755	45.00023651	44.92604828	32	2.187761839	56403	41.78948464	-72.71530033	0	0	0	0	0	CFADS2211-20160229-151154Z-DataLog_User.dat	0.00565526	41.78948464	-72.71530033	1	0	0
1352	3/6/2016	48:44.8	65.45051876	1570.81245	1457279325	0	2	0	0	27349.61457	140.1264633	44.99981997	44.99956816	44.92665863	27.625	2.18746149	57092	41.74370991	-72.68083876	0	0	0	0	0	CFADS2211-20160306-152321Z-DataLog_User.dat	0.006354181	41.74370991	-72.68083876	1	0	0
2574	2/29/2016	55:31.6	59.37189316	1424.925436	1456754132	0	2	0	0	27072.10912	139.9851246	44.9996872	45.00112152	44.92733002	29.375	2.187413163	50192	41.79365005	-72.70235463	0	0	0	0	0	CFADS2211-20160229-130636Z-DataLog_User.dat	0	41.79365005	-72.70235463	1	0	0
2869	3/6/2016	45:40.9	65.40672389	1569.761373	1457275541	0	2	0	0	27350.70971	139.9655788	45.00011444	44.99947357	44.92726898	27.28306878	2.187207736	53307	41.73664516	-72.67285059	0	0	0	0	0	CFADS2211-20160306-135216Z-DataLog_User.dat	0	41.73664516	-72.67285059	1	0	0
1369	3/6/2016	49:04.3	65.45074391	1570.817854	1457279344	0	2	0	0	27252.60104	139.9808833	44.99953573	44.99947022	44.92672078	27.625	2.187136392	57111	41.74385782	-72.67977802	0	0	0	0	0	CFADS2211-20160306-152321Z-DataLog_User.dat	0.005649835	41.74385782	-72.67977802	1	0	0
248	3/6/2016	28:02.9	65.47781124	1571.46747	1457281683	0	2	0	0	27230.34561	139.9923414	45.0009079	45.00060272	44.92842865	27.25	2.18681646	59449	41.73763777	-72.6776134	0	0	0	0	0	CFADS2211-20160306-162325Z-DataLog_User.dat	0.001595877	41.73763777	-72.6776134	1	0	0
1784	1/1/2006	17:00.2	0.26180828	6.283399	1136114220	0	2	0	0	27342.90442	139.9867663	45.00076355	45.00006309	44.92535606	35.125	2.185681701	62185	41.73249123	-72.69800827	0	0	0	0	0	CFADS2211-20160308-164026Z-DataLog_User.dat	0.011585492	41.73249123	-72.69800827	1	0	0
1347	2/28/2016	32:55.9	58.52286875	1404.54885	1456680776	0	2	0	0	27204.77074	140.0832943	44.99938202	45.00051117	44.92681122	30.625	2.185636233	63290	41.76894136	-72.67566093	0	0	0	0	0	CFADS2211-20160228-170814Z-DataLog_User.dat	0	41.76894136	-72.67566093	1	0	0
1022	2/25/2016	59:17.7	55.54117752	1332.98826	1456423158	0	2	0	0	27121.94564	139.9731516	45.00087738	45.00051117	44.92556	33.17015707	2.185096273	64818	41.78464389	-72.67284263	0	0	0	0	0	CFADS2211-20160225-174100Z-DataLog_User.dat	0.008384988	41.78464389	-72.67284263	1	0	0
2152	1/1/2006	45:37.2	0.15668093	3.760342	1136105137	0	2	0	0	27306.84753	140.0567113	44.99913788	44.99974823	44.92714691	28.0625	2.182516095	52333	41.77309613	-72.70666614	0	0	0	0	0	CFADS2211-20160301-134911Z-DataLog_User.dat	0.00825872	41.77309613	-72.70666614	1	0	0
2349	2/28/2016	51:20.5	58.53565339	1404.855681	1456681880	0	2	0	0	27166.86435	139.9736958	44.99971835	44.99959564	44.92644501	30.375	2.181870497	64401	41.76154064	-72.67554851	0	0	0	0	0	CFADS2211-20160228-170814Z-DataLog_User.dat	0.005168613	41.76154064	-72.67554851	1	0	0
3263	1/1/2006	53:17.9	0.12034629	2.888311	1136101998	0	2	0	0	27228.02299	139.9987561	44.9996872	44.9986496	44.92589569	26.125	2.180474046	49193	41.7768507	-72.71239588	0	0	0	0	0	CFADS2211-20160301-123633Z-DataLog_User.dat	0.011018822	41.7768507	-72.71239588	1	0	0
653	2/28/2016	43:09.3	58.44663587	1402.719261	1456674189	0	2	0	0	27170.57716	140.0854571	44.9986496	45.00045013	44.92773106	29.1875	2.180336556	56709	41.74394448	-72.67023665	0	0	0	0	0	CFADS2211-20160228-153110Z-DataLog_User.dat	0	41.74394448	-72.67023665	1	0	0
1576	1/1/2006	13:00.0	0.25902784	6.216668	1136113980	0	2	0	0	27376.03177	140.0514132	44.99950344	44.99950474	44.92472052	35.06679894	2.1802766	61944	41.73229859	-72.70204639	0	0	0	0	0	CFADS2211-20160308-164026Z-DataLog_User.dat	0.004135291	41.73229859	-72.70204639	1	0	0
566	1/1/2006	57:01.9	0.08127206	1.950529	1136098622	0	2	0	0	27327.11487	140.0011501	45.00069428	45.00023651	44.92681122	28.5625	2.180120052	55733	41.77646703	-72.67713554	0	0	0	0	0	CFADS2211-20160227-151726Z-DataLog_User.dat	0	41.77646703	-72.67713554	1	0	0
5091	2/29/2016	16:07.2	59.34452816	1424.268676	1456751767	0	2	0	0	27184.28788	139.7667012	44.99855804	44.99785614	44.92339325	31.1875	2.18006195	47829	41.7913045	-72.69828248	0	0	0	0	0	CFADS2211-20160229-130636Z-DataLog_User.dat	0.001199674	41.7913045	-72.69828248	1	0	0
1548	2/29/2016	41:23.9	59.4037493	1425.689983	1456756884	0	2	0	0	27177.6759	140.0268501	45.00130463	45.00029755	44.92650604	30.73115079	2.179384714	52945	41.80416308	-72.70732303	0	0	0	0	0	CFADS2211-20160229-141149Z-DataLog_User.dat	0.005305255	41.80416308	-72.70732303	1	0	0
1130	2/25/2016	01:21.4	55.58427582	1334.02262	1456426881	0	2	0	0	27053.75874	140.0344173	45.00017548	45.00029755	44.92473602	32.625	2.177017349	68542	41.80691833	-72.69454626	0	0	0	0	0	CFADS2211-20160225-184103Z-DataLog_User.dat	0.008521903	41.80691833	-72.69454626	1	0	0
1381	3/31/2016	31:21.6	90.48011066	2171.522656	1459441882	0	2	0	0	27276.32664	139.9900217	44.99810028	44.99953461	44.92455292	35.88089005	2.176858426	59639	41.79476921	-72.70004322	0	0	0	0	0	CFADS2211-20160331-162859Z-DataLog_User.dat	0	41.79476921	-72.70004322	1	0	0
2388	2/25/2016	24:07.8	55.60008997	1334.402159	1456428248	0	2	0	0	26973.57817	140.0051101	44.99886322	44.99932098	44.92467499	32.25	2.176540091	69908	41.80667087	-72.70176969	0	0	0	0	0	CFADS2211-20160225-184103Z-DataLog_User.dat	0.004766455	41.80667087	-72.70176969	1	0	0
3166	3/6/2016	51:16.5	65.41060751	1569.85458	1457275876	0	2	0	0	27316.3474	140.2455983	44.99993134	44.99938202	44.92641449	26.875	2.175437886	53643	41.73467802	-72.67212093	0	0	0	0	0	CFADS2211-20160306-135216Z-DataLog_User.dat	0.001852839	41.73467802	-72.67212093	1	0	0
2472	2/25/2016	18:48.6	55.51306271	1332.313505	1456420729	0	2	0	0	27022.88038	139.9220738	45.00084686	45.00045013	44.92552948	32.16435185	2.174980535	62388	41.7964643	-72.65849599	0	0	0	0	0	CFADS2211-20160225-163509Z-DataLog_User.dat	0.00599274	41.7964643	-72.65849599	1	0	0
1676	3/6/2016	55:00.6	65.49653415	1571.91682	1457283301	0	2	0	0	27317.35747	140.0014998	45.00084686	45.00014496	44.92714691	29.37830688	2.174376603	61067	41.73409068	-72.67636914	0	0	0	0	0	CFADS2211-20160306-162325Z-DataLog_User.dat	0.003132431	41.73409068	-72.67636914	1	0	0
2545	2/28/2016	54:56.4	58.53815321	1404.915677	1456682096	0	2	0	0	27445.34064	140.4574059	45.00008392	44.99974823	44.92629242	30.3125	2.172118292	64618	41.76016677	-72.67639525	0	0	0	0	0	CFADS2211-20160228-170814Z-DataLog_User.dat	0.008165776	41.76016677	-72.67639525	1	0	0
2898	1/1/2006	39:18.3	0.11062853	2.655085	1136101158	0	2	0	0	27073.04317	139.9941012	44.99886322	45.00176239	44.9283371	26.5	2.171473416	58270	41.78558504	-72.67486714	0	0	0	0	0	CFADS2211-20160227-151726Z-DataLog_User.dat	1.41E-05	41.78558504	-72.67486714	1	0	0
714	2/28/2016	08:17.9	58.42242937	1402.138305	1456672098	0	2	0	0	27189.69837	139.9709209	45.00060272	45.00023651	44.92705536	28.125	2.171203402	54618	41.75402574	-72.66381919	0	0	0	0	0	CFADS2211-20160228-145506Z-DataLog_User.dat	0	41.75402574	-72.66381919	1	0	0
231	1/1/2006	51:00.1	0.07708434	1.850024	1136098260	0	2	0	0	27181.00142	139.9686723	45.00051117	44.99938202	44.92604828	28.1875	2.170246692	55372	41.77583167	-72.67909849	0	0	0	0	0	CFADS2211-20160227-151726Z-DataLog_User.dat	0.004232568	41.77583167	-72.67909849	1	0	0
2293	2/25/2016	22:24.5	55.59889459	1334.37347	1456428144	0	2	0	0	27029.24969	139.9696704	44.99917276	44.99989791	44.92577653	32.375	2.17010226	69804	41.80661858	-72.70473314	0	0	0	0	0	CFADS2211-20160225-184103Z-DataLog_User.dat	0.004855051	41.80661858	-72.70473314	1	0	0
18631	3/6/2016	26:48.0	65.39361087	1569.446661	1457274408	0	2	0	0	27323.91882	139.9615538	44.99898529	44.99977875	44.92681122	27.75	2.169391529	52175	41.73980855	-72.67504238	0	0	0	0	0	CFADS2211-20160306-135216Z-DataLog_User.dat	0.008116721	41.73980855	-72.67504238	1	0	0
1104	3/6/2016	13:03.8	65.42573859	1570.217726	1457277184	0	2	0	0	27246.44759	139.9958119	44.99974823	44.99962616	44.92733002	27.125	2.169053082	54950	41.72848517	-72.67049104	0	0	0	0	0	CFADS2211-20160306-145220Z-DataLog_User.dat	0.004353015	41.72848517	-72.67049104	1	0	0
1830	1/1/2006	19:49.8	0.09710385	2.330492	1136099990	0	2	0	0	27183.74629	139.976596	44.99827661	45.00197456	44.92800286	26.75	2.166837771	57102	41.78117298	-72.68236472	0	0	0	0	0	CFADS2211-20160227-151726Z-DataLog_User.dat	0.007224793	41.78117298	-72.68236472	1	0	0
3100	2/28/2016	05:08.7	58.5452396	1405.08575	1456682709	0	2	0	0	27247.78365	140.2114599	45.00081635	45.00029755	44.92714691	30.6875	2.16502639	65230	41.75765641	-72.67854407	0	0	0	0	0	CFADS2211-20160228-170814Z-DataLog_User.dat	0.000194945	41.75765641	-72.67854407	1	0	0
867	3/6/2016	08:15.8	65.38073876	1569.13773	1457273296	0	2	0	0	27615.75316	140.106437	44.99944305	44.99932098	44.9265976	28.5625	2.162931492	51062	41.74779897	-72.67362507	0	0	0	0	0	CFADS2211-20160306-135216Z-DataLog_User.dat	0	41.74779897	-72.67362507	1	0	0
547	3/6/2016	33:41.0	65.48172506	1571.561401	1457282021	0	2	0	0	27223.32772	140.0342918	45.00081635	45.00051117	44.92827606	28	2.161255974	59788	41.73649967	-72.6796382	0	0	0	0	0	CFADS2211-20160306-162325Z-DataLog_User.dat	0.004032944	41.73649967	-72.6796382	1	0	0
1841	3/31/2016	02:51.1	90.41864646	2170.047515	1459436571	0	2	0	0	27455.77713	140.0557572	45.00115204	45.00075531	44.9257431	35.79188482	2.160039058	54328	41.79740686	-72.69600483	0	0	0	0	0	CFADS2211-20160331-145936Z-DataLog_User.dat	0	41.79740686	-72.69600483	1	0	0
2146	1/1/2006	45:30.3	0.15660122	3.758429	1136105130	0	2	0	0	27322.38119	140.0240761	44.99892426	44.9996872	44.92745209	28.0625	2.159420258	52325	41.77324337	-72.70609099	0	0	0	0	0	CFADS2211-20160301-134911Z-DataLog_User.dat	0	41.77324337	-72.70609099	1	0	0
130	3/6/2016	21:40.1	65.55671392	1573.361134	1457288500	0	2	0	0	27294.59192	139.9795792	44.99988404	45.00042952	44.92612609	32.0625	2.15509345	66267	41.72488103	-72.69146328	0	0	0	0	0	CFADS2211-20160306-181911Z-DataLog_User.dat	0.007332092	41.72488103	-72.69146328	1	0	0
913	2/28/2016	47:58.2	58.44997886	1402.799493	1456674478	0	2	0	0	27136.74056	139.9559743	44.9996872	44.99962616	44.9265976	29.0625	2.154931449	56998	41.7443715	-72.6674722	0	0	0	0	0	CFADS2211-20160228-153110Z-DataLog_User.dat	0.004915621	41.7443715	-72.6674722	1	0	0
534	2/28/2016	04:56.5	58.42009857	1402.082366	1456671897	0	2	0	0	27240.35569	140.0262568	44.99852753	44.99877167	44.92556	28.3125	2.154395547	54416	41.75815557	-72.66600852	0	0	0	0	0	CFADS2211-20160228-145506Z-DataLog_User.dat	0	41.75815557	-72.66600852	1	0	0
529	3/6/2016	30:50.8	65.35475463	1568.514111	1457271051	0	2	0	0	27486.19277	139.8029901	44.9996872	44.99974823	44.92641449	27.8125	2.154167884	48817	41.7679162	-72.68036149	0	0	0	0	0	CFADS2211-20160306-132056Z-DataLog_User.dat	0.001005414	41.7679162	-72.68036149	1	0	0
435	2/28/2016	03:06.2	58.41882184	1402.051724	1456671786	0	2	0	0	27243.36315	140.2430267	44.9996872	44.9991684	44.92644501	28.5	2.153710959	54306	41.75403962	-72.66244734	0	0	0	0	0	CFADS2211-20160228-145506Z-DataLog_User.dat	0.002382765	41.75403962	-72.66244734	1	0	0
3302	2/25/2016	33:31.9	55.52328619	1332.558869	1456421612	0	2	0	0	27075.95839	139.9624744	44.99925995	44.99959564	44.92556	32.0625	2.153328482	63271	41.77523512	-72.67114141	0	0	0	0	0	CFADS2211-20160225-163509Z-DataLog_User.dat	0.001940764	41.77523512	-72.67114141	1	0	0
905	2/28/2016	47:49.3	58.44987631	1402.797031	1456674469	0	2	0	0	27162.8664	139.9986679	45.00011444	44.99963255	44.926538	29.0625	2.152859895	56990	41.74445823	-72.66684216	0	0	0	0	0	CFADS2211-20160228-153110Z-DataLog_User.dat	0.003853626	41.74445823	-72.66684216	1	0	0
2979	3/6/2016	47:45.5	65.40816527	1569.795966	1457275665	0	2	0	0	27289.53713	139.6913368	44.9998703	44.99861908	44.92613983	27.125	2.152295308	53432	41.73673792	-72.67102133	0	0	0	0	0	CFADS2211-20160306-135216Z-DataLog_User.dat	0.004117529	41.73673792	-72.67102133	1	0	0
14261	3/6/2016	47:33.8	65.366364	1568.792736	1457272054	0	2	0	0	27344.23158	140.0613469	45.00087738	45.00060272	44.92705536	28.3125	2.151922432	49810	41.76782239	-72.6754838	0	0	0	0	0	CFADS2211-20160306-132056Z-DataLog_User.dat	0	41.76782239	-72.6754838	1	0	0
1084	2/28/2016	50:09.8	58.49316862	1403.836047	1456678210	0	2	0	0	27229.67431	140.0474347	44.9988327	44.99834297	44.92414117	31.6875	2.151320848	60731	41.75464179	-72.67423537	0	0	0	0	0	CFADS2211-20160228-163019Z-DataLog_User.dat	0.00868364	41.75464179	-72.67423537	1	0	0
2108	2/25/2016	19:03.2	55.59656459	1334.31755	1456427943	0	2	0	0	26990.39068	139.994276	44.99953461	44.9988327	44.92436981	32.5625	2.149735587	69603	41.80119692	-72.69479786	0	0	0	0	0	CFADS2211-20160225-184103Z-DataLog_User.dat	0.005026951	41.80119692	-72.69479786	1	0	0
2510	2/28/2016	54:17.8	58.53770604	1404.904945	1456682058	0	2	0	0	27147.30813	139.7440307	45.00008392	44.99947357	44.9260788	30.28501309	2.149606393	64579	41.7607979	-72.67498881	0	0	0	0	0	CFADS2211-20160228-170814Z-DataLog_User.dat	0.002371197	41.7607979	-72.67498881	1	0	0
1430	3/6/2016	37:25.9	65.52599428	1572.623863	1457285846	0	2	0	0	27381.79049	140.0259824	45.00069428	45.00045013	44.92702484	31.125	2.148478001	63612	41.74116149	-72.68332745	0	0	0	0	0	CFADS2211-20160306-171001Z-DataLog_User.dat	0	41.74116149	-72.68332745	1	0	0
3696	1/1/2006	00:01.6	0.2500189	6.000454	1136113202	0	2	0	0	27250.10259	139.8993592	45.00136566	45.00023651	44.92763519	29.25	2.148175697	60397	41.75712402	-72.70821644	0	0	0	0	0	CFADS2211-20160301-153237Z-DataLog_User.dat	0.00508188	41.75712402	-72.70821644	1	0	0
682	2/28/2016	43:41.4	58.44700687	1402.728165	1456674221	0	2	0	0	27147.80596	140.0147894	44.99892426	45.00045013	44.92745209	29.1875	2.147759451	56741	41.74240491	-72.66968168	0	0	0	0	0	CFADS2211-20160228-153110Z-DataLog_User.dat	0.004430956	41.74240491	-72.66968168	1	0	0
2503	2/25/2016	26:12.1	55.60152844	1334.436683	1456428372	0	2	0	0	26966.85943	139.993476	44.99941254	44.99983978	44.92516327	32.17866492	2.147755094	70032	41.80680443	-72.69664351	0	0	0	0	0	CFADS2211-20160225-184103Z-DataLog_User.dat	5.35E-06	41.80680443	-72.69664351	1	0	0
1038	3/6/2016	11:48.9	65.42487182	1570.196924	1457277109	0	2	0	0	27285.51123	139.9289732	45.00002289	45.00035858	44.92751312	27.125	2.146851282	54876	41.73037751	-72.67023067	0	0	0	0	0	CFADS2211-20160306-145220Z-DataLog_User.dat	0.005994821	41.73037751	-72.67023067	1	0	0
658	2/28/2016	07:15.2	58.42170342	1402.120882	1456672035	0	2	0	0	27116.32115	139.9344376	44.9991398	44.99944513	44.92642919	28.1875	2.146497933	54555	41.75519591	-72.66516868	0	0	0	0	0	CFADS2211-20160228-145506Z-DataLog_User.dat	0.00481005	41.75519591	-72.66516868	1	0	0
259	2/28/2016	59:49.7	58.41654709	1401.99713	1456671590	0	2	0	0	27142.26549	140.0283455	45.00093745	45.00076258	44.9282344	28.6875	2.145949463	54110	41.75770777	-72.66671695	0	0	0	0	0	CFADS2211-20160228-145506Z-DataLog_User.dat	0	41.75770777	-72.66671695	1	0	0
2823	2/25/2016	31:58.3	55.60553619	1334.532869	1456428718	0	2	0	0	27047.74579	140.0297647	44.99868012	44.99962616	44.92513275	31.9375	2.145183987	70379	41.80524633	-72.69665478	0	0	0	0	0	CFADS2211-20160225-184103Z-DataLog_User.dat	0.004800832	41.80524633	-72.69665478	1	0	0
675	2/28/2016	43:33.7	58.44691728	1402.726015	1456674214	0	2	0	0	27173.43359	139.9608953	44.9996872	45.00075531	44.92766571	29.1875	2.14467109	56734	41.74285324	-72.66978735	0	0	0	0	0	CFADS2211-20160228-153110Z-DataLog_User.dat	0.004230614	41.74285324	-72.66978735	1	0	0
258	2/29/2016	16:42.2	59.38660011	1425.278403	1456755402	0	2	0	0	27217.34095	140.0639886	45.00051117	45.00008392	44.92681122	30.125	2.14462752	51464	41.79902592	-72.70570915	0	0	0	0	0	CFADS2211-20160229-141149Z-DataLog_User.dat	0.007040817	41.79902592	-72.70570915	1	0	0
1820	2/28/2016	04:46.2	58.46164619	1403.079509	1456675486	0	2	0	0	27154.40829	139.9783012	44.99861908	44.99932098	44.92629242	29.125	2.14453094	58006	41.74024445	-72.66022083	0	0	0	0	0	CFADS2211-20160228-153110Z-DataLog_User.dat	0.005406172	41.74024445	-72.66022083	1	0	0
3137	1/1/2006	50:55.1	0.118693	2.848632	1136101855	0	2	0	0	27220.01282	140.0085385	44.9992396	44.99835912	44.9261387	26.1875	2.144183949	49050	41.77617342	-72.70950615	0	0	0	0	0	CFADS2211-20160301-123633Z-DataLog_User.dat	0.006055209	41.77617342	-72.70950615	1	0	0
726	2/29/2016	45:42.8	59.32341192	1423.761886	1456749943	0	2	0	0	27184.99701	139.7803542	45.00066376	44.99962616	44.92552948	31.375	2.144034717	46004	41.78573752	-72.70231815	0	0	0	0	0	CFADS2211-20160229-123201Z-DataLog_User.dat	0.004148904	41.78573752	-72.70231815	1	0	0
2428	2/28/2016	52:47.7	58.53666269	1404.879905	1456681968	0	2	0	0	27108.21106	140.0016069	45.00011444	44.99938202	44.92604828	30.3125	2.14315688	64488	41.76414405	-72.67424318	0	0	0	0	0	CFADS2211-20160228-170814Z-DataLog_User.dat	0	41.76414405	-72.67424318	1	0	0
686	2/25/2016	53:20.6	55.57871072	1333.889057	1456426401	0	2	0	0	27019.33951	139.9270637	45.00063324	45.00054169	44.92568207	32.75	2.143027351	68060	41.79752644	-72.66407189	0	0	0	0	0	CFADS2211-20160225-184103Z-DataLog_User.dat	0	41.79752644	-72.66407189	1	0	0
1334	3/6/2016	48:24.5	65.45028348	1570.806803	1457279304	0	2	0	0	27171.54373	139.9381358	44.99990518	44.99928901	44.92649151	27.68584656	2.14274219	57072	41.74357345	-72.68159885	0	0	0	0	0	CFADS2211-20160306-152321Z-DataLog_User.dat	0.00424005	41.74357345	-72.68159885	1	0	0
167	1/1/2006	55:03.7	0.07990345	1.917683	1136098504	0	2	0	0	27314.1341	139.982526	44.99941254	44.99953461	44.9265976	27.8125	2.142489796	45698	41.77147496	-72.68995138	0	0	0	0	0	CFADS2211-20160301-123633Z-DataLog_User.dat	0.004439494	41.77147496	-72.68995138	1	0	0
875	2/25/2016	50:38.6	55.49350266	1331.844064	1456419039	0	2	0	0	27225.62663	139.9927155	44.99898529	45.00008392	44.92436981	33.75	2.14214249	60698	41.77480774	-72.66566385	0	0	0	0	0	CFADS2211-20160225-163509Z-DataLog_User.dat	1.21E-05	41.77480774	-72.66566385	1	0	0
3899	1/1/2006	04:01.6	0.25279634	6.067112	1136113442	0	2	0	0	27271.30563	139.9906178	45.00102997	45.00060272	44.92797089	29.5625	2.141267506	60637	41.75917645	-72.70748366	0	0	0	0	0	CFADS2211-20160301-153237Z-DataLog_User.dat	0.002998246	41.75917645	-72.70748366	1	0	0
2113	2/28/2016	10:10.4	58.46539844	1403.169562	1456675810	0	2	0	0	27122.59813	140.0121887	45.00087738	45.00005341	44.92714691	29.3125	2.14051323	58330	41.74388374	-72.65680365	0	0	0	0	0	CFADS2211-20160228-153110Z-DataLog_User.dat	0	41.74388374	-72.65680365	1	0	0
233	2/28/2016	35:23.5	58.44124381	1402.589852	1456673723	0	2	0	0	27126.39403	140.0228038	45.00072479	44.99834442	44.92552948	29.6875	2.138815258	56243	41.74969199	-72.67110408	0	0	0	0	0	CFADS2211-20160228-153110Z-DataLog_User.dat	0	41.74969199	-72.67110408	1	0	0
2139	1/1/2006	45:22.1	0.15650555	3.756133	1136105122	0	2	0	0	27286.14972	140.0256354	44.99843597	44.99959564	44.92742157	28.0625	2.138695771	52317	41.77348303	-72.70556968	0	0	0	0	0	CFADS2211-20160301-134911Z-DataLog_User.dat	0.007160715	41.77348303	-72.70556968	1	0	0
535	3/6/2016	02:07.7	65.37647817	1569.035476	1457272928	0	2	0	0	27482.8479	140.3683631	45.00014496	45.00008392	44.92671967	28.46073298	2.138301839	50695	41.75298097	-72.67446961	0	0	0	0	0	CFADS2211-20160306-135216Z-DataLog_User.dat	0.003285637	41.75298097	-72.67446961	1	0	0
906	3/6/2016	27:18.2	65.51896087	1572.455061	1457285238	0	2	0	0	27392.64827	140.0258293	44.99977875	44.99983978	44.92604828	30.9375	2.13791278	63005	41.7278306	-72.67514038	0	0	0	0	0	CFADS2211-20160306-171001Z-DataLog_User.dat	0.008639409	41.7278306	-72.67514038	1	0	0
2085	2/25/2016	18:38.1	55.59627483	1334.310596	1456427918	0	2	0	0	27037.02362	140.0071904	44.9998703	44.99907684	44.92430878	32.59325397	2.13741205	69578	41.80072638	-72.69462395	0	0	0	0	0	CFADS2211-20160225-184103Z-DataLog_User.dat	0.000111482	41.80072638	-72.69462395	1	0	0
1053	2/28/2016	14:41.0	58.42686316	1402.244716	1456672481	0	2	0	0	27130.84406	140.0204747	44.99996185	45.00072479	44.9278183	28.125	2.136077178	55001	41.75572073	-72.66167934	0	0	0	0	0	CFADS2211-20160228-145506Z-DataLog_User.dat	0	41.75572073	-72.66167934	1	0	0
981	2/29/2016	50:33.7	59.32677839	1423.842681	1456750234	0	2	0	0	27223.80473	140.0638058	45.00133514	45.00173187	44.92733002	31.125	2.135773599	46295	41.78375688	-72.70012699	0	0	0	0	0	CFADS2211-20160229-123201Z-DataLog_User.dat	0.009916401	41.78375688	-72.70012699	1	0	0
1351	2/28/2016	55:04.1	58.49657556	1403.917813	1456678504	0	2	0	0	27305.44454	139.8499027	44.99959564	44.99977875	44.9260788	31.5	2.13550527	61024	41.75893068	-72.67320752	0	0	0	0	0	CFADS2211-20160228-163019Z-DataLog_User.dat	0	41.75893068	-72.67320752	1	0	0
1738	2/28/2016	02:10.7	58.5015125	1404.0363	1456678931	0	2	0	0	27291.20456	139.9750659	44.9998703	44.99993134	44.92604828	31.3125	2.134972612	61451	41.75696235	-72.67543656	0	0	0	0	0	CFADS2211-20160228-163019Z-DataLog_User.dat	0.00513602	41.75696235	-72.67543656	1	0	0
900	3/6/2016	37:46.7	65.35956834	1568.62964	1457271467	0	2	0	0	27390.46713	140.011003	45.00029755	44.99977875	44.92702484	28.125	2.130632392	49233	41.76899156	-72.68226936	0	0	0	0	0	CFADS2211-20160306-132056Z-DataLog_User.dat	0	41.76899156	-72.68226936	1	0	0
1208	2/28/2016	52:26.7	58.49475342	1403.874082	1456678347	0	2	0	0	26938.94439	139.7925003	44.99791718	44.99962616	44.9257431	31.625	2.129927214	60867	41.75633377	-72.67364997	0	0	0	0	0	CFADS2211-20160228-163019Z-DataLog_User.dat	0.003009804	41.75633377	-72.67364997	1	0	0
1703	1/1/2006	21:00.6	0.22292418	5.35018	1136110861	0	2	0	0	27287.48432	139.9887988	44.9998703	45.00005341	44.92714691	28.375	2.129889696	58056	41.7614396	-72.71133031	0	0	0	0	0	CFADS2211-20160301-153237Z-DataLog_User.dat	0.004104884	41.7614396	-72.71133031	1	0	0
198	2/29/2016	15:32.9	59.38579764	1425.259143	1456755333	0	2	0	0	27143.43443	139.877414	45.00020599	44.99974823	44.92620087	30.0625	2.129009581	51394	41.79942081	-72.7041318	0	0	0	0	0	CFADS2211-20160229-141149Z-DataLog_User.dat	0.002696444	41.79942081	-72.7041318	1	0	0
2605	3/6/2016	12:22.2	65.46692382	1571.206172	1457280742	0	2	0	0	27303.18476	140.0999831	45.00008392	44.99983978	44.92714691	27.375	2.128196612	58509	41.73772725	-72.67985195	0	0	0	0	0	CFADS2211-20160306-152321Z-DataLog_User.dat	0.003620715	41.73772725	-72.67985195	1	0	0
144	1/1/2006	22:32.8	0.26565797	6.375791	1136114553	0	2	0	0	27132.75577	139.9692832	44.99956513	44.99977875	44.92711639	29.28869048	2.127738275	71664	41.77798816	-72.68596091	0	0	0	0	0	CFADS2211-20160227-195034Z-DataLog_User.dat	0	41.77798816	-72.68596091	1	0	0
2005	3/6/2016	29:28.3	65.39546644	1569.491195	1457274568	0	2	0	0	27316.81142	140.013802	44.99962616	44.99990082	44.92665863	27.5	2.126924719	52335	41.74038172	-72.67585698	0	0	0	0	0	CFADS2211-20160306-135216Z-DataLog_User.dat	0.007779279	41.74038172	-72.67585698	1	0	0
824	1/1/2006	03:57.6	0.21108317	5.065996	1136109838	0	2	0	0	27225.36238	140.1006152	45.00136566	45.00081635	44.92836762	28.03632199	2.126552905	57033	41.76322263	-72.71006518	0	0	0	0	0	CFADS2211-20160301-153237Z-DataLog_User.dat	0.009103884	41.76322263	-72.71006518	1	0	0
158	3/6/2016	26:16.2	65.43491026	1570.437846	1457277976	0	2	0	0	27314.07435	140.034426	45.00048065	45.00054169	44.92827606	26.78207672	2.124901012	55743	41.73105085	-72.67423662	0	0	0	0	0	CFADS2211-20160306-152321Z-DataLog_User.dat	0.007238066	41.73105085	-72.67423662	1	0	0
308	1/1/2006	57:40.7	0.08172056	1.961293	1136098661	0	2	0	0	27309.23403	139.9989222	44.9986496	44.99806976	44.92516327	27.6875	2.124574333	45855	41.77224244	-72.68975953	0	0	0	0	0	CFADS2211-20160301-123633Z-DataLog_User.dat	0	41.77224244	-72.68975953	1	0	0
3953	1/1/2006	05:06.0	0.25354128	6.084991	1136113506	0	2	0	0	27277.13882	140.0010321	45.00078583	44.99993134	44.92736054	29.61739418	2.124030145	60702	41.76068534	-72.70700112	0	0	0	0	0	CFADS2211-20160301-153237Z-DataLog_User.dat	9.40E-05	41.76068534	-72.70700112	1	0	0
720	2/28/2016	08:24.8	58.42250871	1402.140209	1456672105	0	2	0	0	27126.61935	139.8821137	45.00029367	45.00036246	44.92702678	28.125	2.123559935	54625	41.75436761	-72.66420035	0	0	0	0	0	CFADS2211-20160228-145506Z-DataLog_User.dat	0.004742494	41.75436761	-72.66420035	1	0	0
494	3/6/2016	30:11.6	65.35430067	1568.503216	1457271012	0	2	0	0	27436.69094	140.4133543	44.9998703	44.99959564	44.92623138	27.8125	2.122839253	48779	41.76758074	-72.67857593	0	0	0	0	0	CFADS2211-20160306-132056Z-DataLog_User.dat	0.006946375	41.76758074	-72.67857593	1	0	0
191	2/28/2016	58:34.4	58.41567542	1401.97621	1456671514	0	2	0	0	27186.26059	139.9649109	45.00057221	45.00121307	44.92871752	28.59953704	2.121871314	54034	41.75853257	-72.66796272	0	0	0	0	0	CFADS2211-20160228-145506Z-DataLog_User.dat	0.003042731	41.75853257	-72.66796272	1	0	0
933	2/28/2016	12:26.0	58.42530132	1402.207232	1456672346	0	2	0	0	27071.33844	140.017238	44.99925995	45.00060272	44.92763519	28	2.121514394	54866	41.75712012	-72.66402653	0	0	0	0	0	CFADS2211-20160228-145506Z-DataLog_User.dat	0	41.75712012	-72.66402653	1	0	0
454	3/31/2016	57:12.0	90.41472251	2169.95334	1459436232	0	2	0	0	27448.82896	139.9963908	45.00133514	45.00023651	44.9257431	35.25	2.12101656	53989	41.77869645	-72.68796852	0	0	0	0	0	CFADS2211-20160331-144900Z-DataLog_User.dat	0	41.77869645	-72.68796852	1	0	0
663	3/6/2016	35:52.5	65.48324602	1571.597904	1457282152	0	2	0	0	27326.01435	139.99225	45.00102997	44.99895477	44.9265976	28.13525132	2.118943608	59920	41.7360533	-72.67757955	0	0	0	0	0	CFADS2211-20160306-162325Z-DataLog_User.dat	0.007792373	41.7360533	-72.67757955	1	0	0
1259	2/25/2016	57:26.5	55.49822337	1331.957361	1456419446	0	2	0	0	27289.4434	140.3131125	44.99755096	44.9983139	44.92284393	32.6875	2.118577377	61106	41.79053692	-72.65496966	0	0	0	0	0	CFADS2211-20160225-163509Z-DataLog_User.dat	0	41.79053692	-72.65496966	1	0	0
572	3/6/2016	34:05.0	65.44033521	1570.568045	1457278445	0	2	0	0	26927.09473	139.9180033	45.00143884	45.00023156	44.92779945	27.1875	2.118232785	56212	41.75189075	-72.67795821	0	0	0	0	0	CFADS2211-20160306-152321Z-DataLog_User.dat	0.001903413	41.75189075	-72.67795821	1	0	0
169	3/31/2016	02:34.7	90.41845739	2170.042977	1459436555	0	2	0	0	27404.29487	139.9307071	45.0011629	45.00082178	44.92599939	35.75	2.117641683	54312	41.79613081	-72.69644129	0	0	0	0	0	CFADS2211-20160331-145936Z-DataLog_User.dat	0.005801004	41.79613081	-72.69644129	1	0	0
119	2/28/2016	32:26.6	58.48086385	1403.540732	1456677147	0	2	0	0	27140.60812	140.1222566	45.00228119	45.00020599	44.92696381	30.5	2.117359946	59667	41.75310288	-72.65745504	0	0	0	0	0	CFADS2211-20160228-163019Z-DataLog_User.dat	0	41.75310288	-72.65745504	1	0	0
964	3/6/2016	38:58.5	65.36039902	1568.649576	1457271538	0	2	0	0	27461.93638	140.0019872	45.00060272	44.99953461	44.92653656	28.125	2.116426665	49306	41.76794408	-72.68147484	0	0	0	0	0	CFADS2211-20160306-132056Z-DataLog_User.dat	3.67E-05	41.76794408	-72.68147484	1	0	0
1179	2/25/2016	02:14.9	55.58489466	1334.037472	1456426935	0	2	0	0	27037.02095	140.0225349	44.99965732	44.99995179	44.92578353	32.625	2.115914618	68594	41.80695204	-72.69375255	0	0	0	0	0	CFADS2211-20160225-184103Z-DataLog_User.dat	0	41.80695204	-72.69375255	1	0	0
1670	2/28/2016	26:08.2	58.4348169	1402.435606	1456673168	0	2	0	0	27118.16552	139.9935681	45.00283051	45.00154877	44.92906952	29.125	2.115250831	55688	41.75314186	-72.66397246	0	0	0	0	0	CFADS2211-20160228-145506Z-DataLog_User.dat	2.57E-06	41.75314186	-72.66397246	1	0	0
2576	1/1/2006	53:45.7	0.1623345	3.896028	1136105626	0	2	0	0	27253.23709	139.9238348	44.99907684	44.99999237	44.92742157	27.75	2.115236547	52821	41.77010406	-72.70163674	0	0	0	0	0	CFADS2211-20160301-134911Z-DataLog_User.dat	0.006150595	41.77010406	-72.70163674	1	0	0
1734	2/28/2016	02:06.3	58.50146144	1404.035075	1456678926	0	2	0	0	27265.86774	140.2752074	44.99956513	45.00008392	44.92629242	31.3125	2.114772104	61446	41.75729706	-72.6755597	0	0	0	0	0	CFADS2211-20160228-163019Z-DataLog_User.dat	0	41.75729706	-72.6755597	1	0	0
1424	3/6/2016	18:37.5	65.38793387	1569.310413	1457273917	0	2	0	0	27319.4323	139.3788924	44.99886322	44.99938202	44.92623138	28.1875	2.114110967	51685	41.74616732	-72.67336071	0	0	0	0	0	CFADS2211-20160306-135216Z-DataLog_User.dat	0.009349195	41.74616732	-72.67336071	1	0	0
1843	2/28/2016	29:18.8	58.43702334	1402.48856	1456673359	0	2	0	0	27230.81538	140.044727	45.00270844	45.00124359	44.92864227	29.63227513	2.113198788	55880	41.75061899	-72.6626901	0	0	0	0	0	CFADS2211-20160228-145506Z-DataLog_User.dat	0.004057804	41.75061899	-72.6626901	1	0	0
13821	3/6/2016	49:19.0	65.45091485	1570.821956	1457279359	0	2	0	0	27207.72819	139.9771085	44.99904633	44.99907684	44.92675018	27.57043651	2.112879548	57126	41.74395737	-72.67910295	0	0	0	0	0	CFADS2211-20160306-152321Z-DataLog_User.dat	0.005323859	41.74395737	-72.67910295	1	0	0
2235	2/25/2016	21:21.3	55.59816277	1334.355906	1456428081	0	2	0	0	27017.07467	139.9943526	44.99925995	45.00020599	44.92546845	32.4375	2.112632722	69741	41.80673754	-72.70000631	0	0	0	0	0	CFADS2211-20160225-184103Z-DataLog_User.dat	0	41.80673754	-72.70000631	1	0	0
3112	2/25/2016	37:09.9	55.60914269	1334.619425	1456429030	0	2	0	0	26969.68588	139.9540942	45.00002177	44.99936349	44.92500797	31.75	2.111858515	70689	41.80512731	-72.6985713	0	0	0	0	0	CFADS2211-20160225-184103Z-DataLog_User.dat	0.005557126	41.80512731	-72.6985713	1	0	0
1061	3/6/2016	40:46.8	65.36165317	1568.679676	1457271647	0	2	0	0	27501.89997	140.2763127	45.00011444	44.99913788	44.9257431	28.125	2.111791221	49409	41.76629846	-72.67671223	0	0	0	0	0	CFADS2211-20160306-132056Z-DataLog_User.dat	0	41.76629846	-72.67671223	1	0	0
1174	3/6/2016	45:24.8	65.44820319	1570.756876	1457279125	0	2	0	0	27338.78915	139.9801059	45.00039814	44.99968493	44.92713109	27.75099206	2.111507174	56892	41.74681745	-72.67942683	0	0	0	0	0	CFADS2211-20160306-152321Z-DataLog_User.dat	0.007502977	41.74681745	-72.67942683	1	0	0
723	2/28/2016	08:28.1	58.4225474	1402.141138	1456672108	0	2	0	0	27149.31448	139.9873059	45.00005341	45.00060272	44.92714691	28.125	2.111462221	54629	41.75458099	-72.66444235	0	0	0	0	0	CFADS2211-20160228-145506Z-DataLog_User.dat	0.004916778	41.75458099	-72.66444235	1	0	0
446	2/29/2016	06:25.6	59.33779621	1424.107109	1456751186	0	2	0	0	27216.90879	139.9951776	45.00115204	45.00084686	44.9265976	31.97850529	2.109258085	47246	41.78710598	-72.70408554	0	0	0	0	0	CFADS2211-20160229-125804Z-DataLog_User.dat	0	41.78710598	-72.70408554	1	0	0
1169	2/25/2016	02:04.1	55.58476974	1334.034474	1456426924	0	2	0	0	27019.21815	139.9815285	45.00008392	44.99993134	44.92552948	32.625	2.108852268	68584	41.80691912	-72.69414514	0	0	0	0	0	CFADS2211-20160225-184103Z-DataLog_User.dat	0.002277516	41.80691912	-72.69414514	1	0	0
2839	3/6/2016	45:07.2	65.40633365	1569.752008	1457275507	0	2	0	0	27255.78981	140.1259894	44.99974823	44.99974823	44.92742157	27.34522251	2.108023687	53274	41.73714755	-72.67115688	0	0	0	0	0	CFADS2211-20160306-135216Z-DataLog_User.dat	0.004062031	41.73714755	-72.67115688	1	0	0
1598	3/6/2016	50:45.5	65.36858186	1568.845965	1457272245	0	2	0	0	27398.99851	140.0176146	45.00041962	45.00093842	44.92775726	28.4375	2.107244071	50012	41.76198237	-72.67461789	0	0	0	0	0	CFADS2211-20160306-132056Z-DataLog_User.dat	0	41.76198237	-72.67461789	1	0	0
1954	2/25/2016	16:15.7	55.59462561	1334.271015	1456427776	0	2	0	0	27002.59763	139.996848	45.00017548	44.99913788	44.92455292	32.6875	2.106693504	69436	41.8019509	-72.69135133	0	0	0	0	0	CFADS2211-20160225-184103Z-DataLog_User.dat	0.004073898	41.8019509	-72.69135133	1	0	0
2463	2/25/2016	25:28.7	55.60102716	1334.424652	1456428329	0	2	0	0	26973.45817	140.0026644	44.99938202	44.99962616	44.92482758	32.1875	2.104214867	69989	41.80678225	-72.69744431	0	0	0	0	0	CFADS2211-20160225-184103Z-DataLog_User.dat	0	41.80678225	-72.69744431	1	0	0
3657	1/1/2006	00:44.3	0.12551295	3.012311	1136102444	0	2	0	0	27253.15796	139.9989241	45.00167084	45.00203705	44.93001556	26.375	2.104148061	49640	41.77508733	-72.71095937	0	0	0	0	0	CFADS2211-20160301-123633Z-DataLog_User.dat	0.005722058	41.77508733	-72.71095937	1	0	0
2562	1/1/2006	37:47.3	0.23457501	5.6298	1136111867	0	2	0	0	27462.64452	140.1515672	45.00020599	44.99901581	44.92629242	28.875	2.104068303	59063	41.75960562	-72.71310652	0	0	0	0	0	CFADS2211-20160301-153237Z-DataLog_User.dat	0.003248544	41.75960562	-72.71310652	1	0	0
3002	1/1/2006	46:24.8	0.24056453	5.773549	1136112385	0	2	0	0	27509.21701	139.8047927	44.99986852	45.00030207	44.92767056	28.875	2.103260424	59580	41.76019131	-72.7119152	0	0	0	0	0	CFADS2211-20160301-153237Z-DataLog_User.dat	0.007143186	41.76019131	-72.7119152	1	0	0
2329	3/6/2016	07:09.4	65.4633037	1571.119289	1457280429	0	2	0	0	27299.90543	140.0103332	44.99950697	44.99974679	44.92714691	27.38808901	2.103258974	58197	41.73907909	-72.67938735	0	0	0	0	0	CFADS2211-20160306-152321Z-DataLog_User.dat	0.011579465	41.73907909	-72.67938735	1	0	0
412	2/25/2016	42:23.9	55.48777613	1331.706627	1456418544	0	2	0	0	27375.08698	140.4713224	44.99977875	44.99959564	44.92354584	34.0625	2.102239478	60203	41.77323307	-72.67082001	0	0	0	0	0	CFADS2211-20160225-163509Z-DataLog_User.dat	0.004038197	41.77323307	-72.67082001	1	0	0
707	3/6/2016	36:42.4	65.48382384	1571.611772	1457282202	0	2	0	0	27300.56334	140.0495065	45.00106049	44.99901581	44.92598724	28.19973545	2.10146352	59969	41.73544678	-72.68065395	0	0	0	0	0	CFADS2211-20160306-162325Z-DataLog_User.dat	0.003113273	41.73544678	-72.68065395	1	0	0
321	3/6/2016	04:43.7	65.50328399	1572.078816	1457283884	0	2	0	0	27285.84472	140.0080459	45.00185394	45.00145721	44.9283371	29.9375	2.101307017	61651	41.73343305	-72.67478157	0	0	0	0	0	CFADS2211-20160306-165843Z-DataLog_User.dat	1.65E-06	41.73343305	-72.67478157	1	0	0
1700	2/28/2016	26:41.5	58.4352023	1402.444855	1456673201	0	2	0	0	27163.84529	139.9844307	45.00362396	45.0009079	44.92864227	29.25	2.101297761	55722	41.75336637	-72.66362484	0	0	0	0	0	CFADS2211-20160228-145506Z-DataLog_User.dat	0.003799252	41.75336637	-72.66362484	1	0	0
365	3/6/2016	30:37.9	65.56293824	1573.510518	1457289038	0	2	0	0	27401.96286	140.0292666	44.99999237	45.00023651	44.9265976	32.125	2.101018412	66805	41.74191152	-72.68328969	0	0	0	0	0	CFADS2211-20160306-182331Z-DataLog_User.dat	0.005608876	41.74191152	-72.68328969	1	0	0
1205	3/6/2016	46:06.3	65.4903511	1571.768426	1457282766	0	2	0	0	27145.65752	139.6622714	45.00139618	44.99962616	44.92711639	28.9375	2.10040656	60533	41.73412605	-72.67710868	0	0	0	0	0	CFADS2211-20160306-162325Z-DataLog_User.dat	0.001877764	41.73412605	-72.67710868	1	0	0
804	1/1/2006	03:34.2	0.21081291	5.05951	1136109814	0	2	0	0	27328.79852	139.9962849	45.00096893	45.00023651	44.92873383	28	2.099197539	57010	41.76196759	-72.70979677	0	0	0	0	0	CFADS2211-20160301-153237Z-DataLog_User.dat	0.008461136	41.76196759	-72.70979677	1	0	0
1149	2/29/2016	33:45.9	59.39844826	1425.562758	1456756426	0	2	0	0	27141.70481	140.0003481	45.00051117	45.00005341	44.92629242	30.3125	2.09733823	52488	41.79017498	-72.70420747	0	0	0	0	0	CFADS2211-20160229-141149Z-DataLog_User.dat	0.007569378	41.79017498	-72.70420747	1	0	0
1044	3/6/2016	29:57.7	65.52080621	1572.499349	1457285398	0	2	0	0	27281.78433	140.0365772	44.99925995	45.00020599	44.92671967	30.9375	2.096824601	63164	41.73029208	-72.68106959	0	0	0	0	0	CFADS2211-20160306-171001Z-DataLog_User.dat	0	41.73029208	-72.68106959	1	0	0
2489	2/29/2016	59:13.0	59.41612298	1425.986952	1456757953	0	2	0	0	27278.27315	139.9977289	45.00273895	45.00151825	44.92803192	31.54001323	2.094838498	54014	41.80290784	-72.70886646	0	0	0	0	0	CFADS2211-20160229-141149Z-DataLog_User.dat	0	41.80290784	-72.70886646	1	0	0
1514	1/1/2006	17:20.3	0.22037409	5.288978	1136110640	0	2	0	0	27288.82411	140.1150068	45.00017548	44.99959564	44.92690277	28.375	2.094676389	57836	41.76256189	-72.71509964	0	0	0	0	0	CFADS2211-20160301-153237Z-DataLog_User.dat	0.004277508	41.76256189	-72.71509964	1	0	0
448	3/6/2016	31:49.0	65.4804282	1571.530277	1457281909	0	2	0	0	27307.28734	139.9456895	45.00151825	45.00136566	44.92873383	27.75	2.093033973	59676	41.73746779	-72.67546165	0	0	0	0	0	CFADS2211-20160306-162325Z-DataLog_User.dat	0.011317469	41.73746779	-72.67546165	1	0	0
302	3/6/2016	19:04.0	65.34657453	1568.317789	1457270344	0	2	0	0	27328.51867	140.005555	45.00154877	44.99925995	44.92641449	27.375	2.092491475	48111	41.76769266	-72.68122029	0	0	0	0	0	CFADS2211-20160306-131323Z-DataLog_User.dat	1.03E-05	41.76769266	-72.68122029	1	0	0
1571	3/6/2016	22:11.8	65.55708135	1573.369952	1457288532	0	2	0	0	27240.69541	140.0697958	44.99898529	45.00045013	44.92671967	32.02356021	2.090197244	66299	41.72572802	-72.69103759	0	0	0	0	0	CFADS2211-20160306-181911Z-DataLog_User.dat	0.005893914	41.72572802	-72.69103759	1	0	0
68	3/6/2016	37:28.1	65.56768589	1573.624461	1457289448	0	2	0	0	27421.6713	139.9954223	44.99932098	44.99990082	44.92595673	32.25	2.088246689	67215	41.76460931	-72.67371426	0	0	0	0	0	CFADS2211-20160306-183612Z-DataLog_User.dat	0.013581181	41.76460931	-72.67371426	1	0	0
1020	1/1/2006	11:01.8	0.09099336	2.183841	1136099462	0	2	0	0	27234.84324	140.0077893	44.99782562	44.99901581	44.92620087	26.5	2.088015496	46657	41.77061605	-72.69367307	0	0	0	0	0	CFADS2211-20160301-123633Z-DataLog_User.dat	1.60E-05	41.77061605	-72.69367307	1	0	0
219	2/28/2016	41:58.0	58.57080979	1405.699435	1456684918	0	2	0	0	27158.01315	139.8837532	45.00185394	45.00106049	44.92733002	31.92195767	2.08621731	67438	41.76480857	-72.68652176	0	0	0	0	0	CFADS2211-20160228-183759Z-DataLog_User.dat	0.007011331	41.76480857	-72.68652176	1	0	0
375	2/25/2016	41:44.3	55.48731859	1331.695646	1456418504	0	2	0	0	27247.89695	140.0058589	45.00074288	44.99959564	44.9237945	34.0625	2.085162151	60164	41.77210135	-72.67067322	0	0	0	0	0	CFADS2211-20160225-163509Z-DataLog_User.dat	2.46E-06	41.77210135	-72.67067322	1	0	0
2555	1/1/2006	39:56.8	0.11107421	2.665781	1136101197	0	2	0	0	27203.84373	140.016041	45.00029755	45.00008392	44.92824554	26.125	2.08488661	48392	41.77459733	-72.70397693	0	0	0	0	0	CFADS2211-20160301-123633Z-DataLog_User.dat	4.31E-05	41.77459733	-72.70397693	1	0	0
561	1/1/2006	02:24.7	0.08500773	2.040186	1136098945	0	2	0	0	27218.25326	139.952806	44.99886096	44.99888696	44.92540176	27.4375	2.082694366	46140	41.76991755	-72.69258616	0	0	0	0	0	CFADS2211-20160301-123633Z-DataLog_User.dat	0.009556874	41.76991755	-72.69258616	1	0	0
6981	1/1/2006	04:58.5	0.08678773	2.082905	1136099098	0	2	0	0	27250.08645	139.9863431	44.99910736	44.99959564	44.92641449	27.25	2.081843312	46294	41.77439752	-72.69246781	0	0	0	0	0	CFADS2211-20160301-123633Z-DataLog_User.dat	0.000108736	41.77439752	-72.69246781	1	0	0
1945	3/6/2016	47:23.1	65.53290596	1572.789743	1457286443	0	2	0	0	27102.65099	139.8067186	45.00045013	45.00060272	44.92720795	31.6875	2.081092078	64210	41.73640476	-72.68569636	0	0	0	0	0	CFADS2211-20160306-171001Z-DataLog_User.dat	0.00400743	41.73640476	-72.68569636	1	0	0
3185	2/25/2016	31:27.2	55.52184232	1332.524216	1456421487	0	2	0	0	27104.16177	139.911602	45.00020599	45.00023651	44.92543793	32.15281414	2.080631985	63148	41.78286415	-72.66736338	0	0	0	0	0	CFADS2211-20160225-163509Z-DataLog_User.dat	0.010907231	41.78286415	-72.66736338	1	0	0
17622	1/1/2006	25:00.7	0.10070261	2.416863	1136100301	0	2	0	0	27302.78711	140.1882523	45.0009079	45.00072479	44.92815399	25.8125	2.078004548	47496	41.7724332	-72.68796756	0	0	0	0	0	CFADS2211-20160301-123633Z-DataLog_User.dat	0.003030788	41.7724332	-72.68796756	1	0	0
2987	1/1/2006	46:07.3	0.24036195	5.768687	1136112367	0	2	0	0	27278.62101	140.0401012	44.99999237	45.00045013	44.92766571	28.89626963	2.077463882	59563	41.75947066	-72.71202001	0	0	0	0	0	CFADS2211-20160301-153237Z-DataLog_User.dat	0.00342439	41.75947066	-72.71202001	1	0	0
1330	1/1/2006	16:52.4	0.09505078	2.281219	1136099812	0	2	0	0	27222.79488	139.9689462	44.99868012	45.00014496	44.92742157	25.93586387	2.074644945	47007	41.7725524	-72.69689635	0	0	0	0	0	CFADS2211-20160301-123633Z-DataLog_User.dat	0	41.7725524	-72.69689635	1	0	0
550	2/25/2016	44:51.2	55.48948099	1331.747544	1456418691	0	2	0	0	27214.26445	140.1845388	44.99974823	44.99953461	44.92369843	34.05660995	2.072857435	60351	41.77487757	-72.67069231	0	0	0	0	0	CFADS2211-20160225-163509Z-DataLog_User.dat	0.0065708	41.77487757	-72.67069231	1	0	0
2949	2/25/2016	27:16.1	55.51893592	1332.454462	1456421236	0	2	0	0	27184.51653	140.0944775	45.00060272	45.00035858	44.92552948	32.25	2.072650582	62896	41.79168232	-72.66866871	0	0	0	0	0	CFADS2211-20160225-163509Z-DataLog_User.dat	0.000345108	41.79168232	-72.66866871	1	0	0
3261	2/25/2016	32:48.3	55.52278158	1332.546758	1456421568	0	2	0	0	27190.8082	140.1158691	44.9996872	44.9996872	44.92467499	32.0625	2.071760694	63228	41.77743778	-72.66921999	0	0	0	0	0	CFADS2211-20160225-163509Z-DataLog_User.dat	0	41.77743778	-72.66921999	1	0	0
677	1/1/2006	01:05.8	0.20909506	5.018281	1136109666	0	2	0	0	27301.46625	139.9920461	45.00151825	45.00054169	44.9283371	27.8125	2.071597872	56861	41.76386428	-72.71197387	0	0	0	0	0	CFADS2211-20160301-153237Z-DataLog_User.dat	0.00750784	41.76386428	-72.71197387	1	0	0
957	2/25/2016	52:05.9	55.49451289	1331.868309	1456419126	0	2	0	0	27138.65277	139.9668881	44.99764252	44.99947357	44.92345429	33.59849476	2.071248257	60786	41.77556412	-72.66656982	0	0	0	0	0	CFADS2211-20160225-163509Z-DataLog_User.dat	0.007366787	41.77556412	-72.66656982	1	0	0
2080	1/1/2006	28:21.5	0.22802627	5.47263	1136111301	0	2	0	0	27646.06631	140.1692566	45.00130463	45.00060272	44.9283371	28.625	2.071192823	58497	41.76143363	-72.70955342	0	0	0	0	0	CFADS2211-20160301-153237Z-DataLog_User.dat	0.005446541	41.76143363	-72.70955342	1	0	0
3272	2/25/2016	33:00.1	55.52291814	1332.550035	1456421580	0	2	0	0	27129.63916	140.0689288	44.99929547	44.99946727	44.92474636	32.0625	2.070785715	63240	41.77611442	-72.67053946	0	0	0	0	0	CFADS2211-20160225-163509Z-DataLog_User.dat	0.00931417	41.77611442	-72.67053946	1	0	0
3267	2/25/2016	32:54.8	55.52285605	1332.548545	1456421575	0	2	0	0	27190.83967	140.1188892	44.99926576	44.99961195	44.92454291	32.07903439	2.070764496	63235	41.77671214	-72.67010357	0	0	0	0	0	CFADS2211-20160225-163509Z-DataLog_User.dat	0.018915573	41.77671214	-72.67010357	1	0	0
28581	1/1/2006	45:39.6	0.11504168	2.761	1136101540	0	2	0	0	27708.55434	140.4515704	45.00108238	45.00041099	44.92851158	26.3125	2.070315827	48735	41.77383853	-72.70484864	0	0	0	0	0	CFADS2211-20160301-123633Z-DataLog_User.dat	0.003103237	41.77383853	-72.70484864	1	0	0
3264	2/25/2016	32:51.5	55.52281855	1332.547645	1456421572	0	2	0	0	27177.50635	139.9936963	44.99941254	44.99959564	44.92446137	32.0625	2.069560753	63231	41.77713055	-72.66962023	0	0	0	0	0	CFADS2211-20160225-163509Z-DataLog_User.dat	0	41.77713055	-72.66962023	1	0	0
1729	1/1/2006	24:23.3	0.10026961	2.406471	1136100263	0	2	0	0	27175.31415	139.6466877	45.00023651	45.00029755	44.92797089	25.79993386	2.069492179	47459	41.77271763	-72.68986028	0	0	0	0	0	CFADS2211-20160301-123633Z-DataLog_User.dat	0.002784637	41.77271763	-72.68986028	1	0	0
61	2/25/2016	36:10.2	55.48345165	1331.60284	1456418170	0	2	0	0	27165.29815	139.8720587	44.99974088	44.99959996	44.92394113	34.1875	2.065520224	59831	41.77205077	-72.6703531	0	0	0	0	0	CFADS2211-20160225-163509Z-DataLog_User.dat	0.004421699	41.77205077	-72.6703531	1	0	0
3538	1/1/2006	56:56.3	0.24787328	5.948959	1136113016	0	2	0	0	27461.32513	139.668915	45.00032806	44.99999237	44.92757416	29	2.065506345	60212	41.76044333	-72.70764162	0	0	0	0	0	CFADS2211-20160301-153237Z-DataLog_User.dat	0.006257265	41.76044333	-72.70764162	1	0	0
387	2/25/2016	40:40.5	55.52824617	1332.677908	1456422040	0	2	0	0	27080.81901	139.9929882	45.00019337	44.99913404	44.92473602	32.3125	2.064740945	63701	41.77592538	-72.67149456	0	0	0	0	0	CFADS2211-20160225-173350Z-DataLog_User.dat	3.66E-06	41.77592538	-72.67149456	1	0	0
1573	1/1/2006	18:28.9	0.22116836	5.308041	1136110709	0	2	0	0	27244.35681	139.9968199	44.99956513	44.99962616	44.92711639	28.375	2.063295805	57905	41.76275564	-72.71185548	0	0	0	0	0	CFADS2211-20160301-153237Z-DataLog_User.dat	0.007983761	41.76275564	-72.71185548	1	0	0
14981	1/1/2006	17:01.8	0.22015936	5.283825	1136110622	0	2	0	0	27390.7443	140.3030777	44.9998703	44.99962616	44.92705536	28.375	2.061704106	57817	41.76263785	-72.71383168	0	0	0	0	0	CFADS2211-20160301-153237Z-DataLog_User.dat	0.005453568	41.76263785	-72.71383168	1	0	0
2245	1/1/2006	31:35.2	0.23026827	5.526438	1136111495	0	2	0	0	27229.42164	139.9818937	45.00119951	45.00020599	44.92781539	28.78736773	2.054359846	58691	41.76043112	-72.7097715	0	0	0	0	0	CFADS2211-20160301-153237Z-DataLog_User.dat	0.063290696	41.76043112	-72.7097715	1	0	0
181	1/1/2006	39:42.0	0.06923607	1.661666	1136097582	0	2	0	0	27357.24015	140.025598	45.00102997	44.99977875	44.92684174	27.5	2.053657706	44777	41.77079413	-72.69010616	0	0	0	0	0	CFADS2211-20160301-122053Z-DataLog_User.dat	0.004644847	41.77079413	-72.69010616	1	0	0
4152	1/1/2006	09:02.3	0.25627645	6.150635	1136113742	0	2	0	0	27266.66109	139.8034528	45.00072479	44.99925995	44.92684174	29.6875	2.048724507	60938	41.76060638	-72.7051203	0	0	0	0	0	CFADS2211-20160301-153237Z-DataLog_User.dat	0.007194945	41.76060638	-72.7051203	1	0	0
3755	1/1/2006	01:10.9	0.25082107	6.019706	1136113271	0	2	0	0	27261.07593	140.0059321	45.00099945	45.00075531	44.92806244	29.3125	2.047235892	60466	41.75978027	-72.7087855	0	0	0	0	0	CFADS2211-20160301-153237Z-DataLog_User.dat	6.03E-05	41.75978027	-72.7087855	1	0	0
1698	1/1/2006	20:54.8	0.22285617	5.348548	1136110855	0	2	0	0	27293.01711	140.0208645	44.99945048	45.00020599	44.92729191	28.375	2.042464551	58050	41.76147509	-72.71089471	0	0	0	0	0	CFADS2211-20160301-153237Z-DataLog_User.dat	0.003151947	41.76147509	-72.71089471	1	0	0
2635	1/1/2006	39:13.5	0.23557239	5.653737	1136111953	0	2	0	0	27288.72433	139.9188315	44.99925995	44.99962616	44.92681122	28.875	2.039708619	59148	41.7568211	-72.71485524	0	0	0	0	0	CFADS2211-20160301-153237Z-DataLog_User.dat	0	41.7568211	-72.71485524	1	0	0
15	3/6/2016	19:25.1	65.55515204	1573.323649	1457288365	0	2	0	0	27249.63816	139.8329636	44.9994986	45.00020599	44.92595124	32.0625	2.028407133	66131	41.72583638	-72.68014619	0	0	0	0	0	CFADS2211-20160306-181911Z-DataLog_User.dat	0	41.72583638	-72.68014619	1	0	0
129	1/1/2006	38:43.3	0.06855697	1.645367	1136097523	0	2	0	0	27344.92799	139.9848364	45.0009079	44.99990082	44.9265976	27.4375	2.026277602	44719	41.76869688	-72.68688843	0	0	0	0	0	CFADS2211-20160301-122053Z-DataLog_User.dat	0.003205445	41.76869688	-72.68688843	1	0	0
2090	1/1/2006	44:25.9	0.15585485	3.740516	1136105066	0	2	0	0	27178.32285	139.8968019	44.99993134	44.99974823	44.92714691	28.125	2.025147379	52260	41.77557728	-72.70778403	0	0	0	0	0	CFADS2211-20160301-134911Z-DataLog_User.dat	0	41.77557728	-72.70778403	1	0	0
174	3/6/2016	39:33.3	65.56913559	1573.659254	1457289573	0	2	0	0	27400.50589	139.9854141	44.99999237	44.99922943	44.92565155	32.24768519	2.022286569	67340	41.76818602	-72.67496884	0	0	0	0	0	CFADS2211-20160306-183612Z-DataLog_User.dat	0.005861136	41.76818602	-72.67496884	1	0	0
1071	1/1/2006	02:21.1	0.12663288	3.039189	1136102541	0	2	0	0	27209.25318	140.0077436	45.00060272	44.99953461	44.92675018	28.5625	2.018700674	59653	41.78702413	-72.67418343	0	0	0	0	0	CFADS2211-20160227-161338Z-DataLog_User.dat	0	41.78702413	-72.67418343	1	0	0
232	3/6/2016	36:34.8	65.56706996	1573.609679	1457289395	0	2	0	0	27475.53284	140.0163384	44.9996281	44.99983123	44.92626093	32.25	2.012025579	67162	41.75983904	-72.6751311	0	0	0	0	0	CFADS2211-20160306-183612Z-DataLog_User.dat	0.010562088	41.75983904	-72.6751311	1	0	0
1047	1/1/2006	01:55.3	0.126334	3.032016	1136102515	0	2	0	0	27161.1581	139.9962074	45.00080995	44.99974567	44.92681186	28.47054974	2.009448528	59627	41.78752197	-72.67341416	0	0	0	0	0	CFADS2211-20160227-161338Z-DataLog_User.dat	0.01070599	41.78752197	-72.67341416	1	0	0
163	3/6/2016	39:20.2	65.56898381	1573.655612	1457289560	0	2	0	0	27404.26124	140.0031808	45.00006842	44.9994374	44.9255445	32.24239418	2.009084471	67327	41.76825716	-72.67320596	0	0	0	0	0	CFADS2211-20160306-183612Z-DataLog_User.dat	0.001181902	41.76825716	-72.67320596	1	0	0
1470	1/1/2006	09:29.6	0.13159237	3.158217	1136102970	0	2	0	0	27279.80374	140.215693	45.0003623	45.00013172	44.92716031	28.9375	2.00734338	60082	41.79196731	-72.67772933	0	0	0	0	0	CFADS2211-20160227-161338Z-DataLog_User.dat	0.000566702	41.79196731	-72.67772933	1	0	0
1696	1/1/2006	13:32.2	0.13440024	3.225606	1136103212	0	2	0	0	27178.99151	139.9376819	45.00029755	44.99953461	44.92684174	28.9375	2.003585365	60323	41.79057761	-72.67080409	0	0	0	0	0	CFADS2211-20160227-161338Z-DataLog_User.dat	4.05E-05	41.79057761	-72.67080409	1	0	0
2075	1/1/2006	44:08.5	0.15565343	3.735682	1136105048	0	2	0	0	27279.86499	140.0524274	44.99974823	44.99993134	44.92726898	28.125	2.002239641	52244	41.77497154	-72.70809817	0	0	0	0	0	CFADS2211-20160301-134911Z-DataLog_User.dat	0.002867845	41.77497154	-72.70809817	1	0	0
292	1/1/2006	48:20.5	0.11690452	2.805708	1136101701	0	2	0	0	27205.69978	139.9603784	45.00188446	45.00041962	44.92824554	27.68193717	2.0015145	58812	41.78771953	-72.67720115	0	0	0	0	0	CFADS2211-20160227-161338Z-DataLog_User.dat	0	41.78771953	-72.67720115	1	0	0
1719	1/1/2006	37:18.1	0.15090339	3.621681	1136104638	0	2	0	0	27302.79597	140.0653596	45.00017548	44.99983978	44.92736054	28.125	1.999255864	51833	41.77528521	-72.70794241	0	0	0	0	0	CFADS2211-20160301-134911Z-DataLog_User.dat	0.003531319	41.77528521	-72.70794241	1	0	0
2141	1/1/2006	21:29.9	0.13992927	3.358303	1136103690	0	2	0	0	27228.80999	140.0668217	44.9987644	44.99935683	44.92623235	28.8125	1.998929597	60801	41.79227879	-72.67042481	0	0	0	0	0	CFADS2211-20160227-161338Z-DataLog_User.dat	0.005105406	41.79227879	-72.67042481	1	0	0
160	1/1/2006	45:56.5	0.11523759	2.765702	1136101557	0	2	0	0	27112.69287	139.9203887	45.00252533	44.99944305	44.92836762	27.3177356	1.998723018	58669	41.78609528	-72.67764259	0	0	0	0	0	CFADS2211-20160227-161338Z-DataLog_User.dat	0.005732081	41.78609528	-72.67764259	1	0	0
14481	1/1/2006	32:05.7	0.14728797	3.534911	1136104326	0	2	0	0	27246.84025	139.9670939	45.00148773	44.99834442	44.92595673	27.86375661	1.998584127	51521	41.77018931	-72.71040069	0	0	0	0	0	CFADS2211-20160301-134911Z-DataLog_User.dat	0.001453709	41.77018931	-72.71040069	1	0	0
1127	1/1/2006	25:57.3	0.14302464	3.432591	1136103957	0	2	0	0	27266.25147	140.0629119	45.00041962	45.00130463	44.92949677	27.5	1.997927463	51152	41.76734404	-72.71130978	0	0	0	0	0	CFADS2211-20160301-134911Z-DataLog_User.dat	0.004015734	41.76734404	-72.71130978	1	0	0
1272	1/1/2006	28:43.5	0.14494769	3.478745	1136104123	0	2	0	0	27174.16455	139.9198442	45.00151825	44.99852753	44.92665863	27.6875	1.990703423	51319	41.77595327	-72.7104631	0	0	0	0	0	CFADS2211-20160301-134911Z-DataLog_User.dat	0.006314829	41.77595327	-72.7104631	1	0	0
2801	1/1/2006	58:04.8	0.16533309	3.967994	1136105885	0	2	0	0	27237.5281	139.9959681	44.99972789	44.9995753	44.9270045	27.4375	1.987891978	53079	41.76994681	-72.69829801	0	0	0	0	0	CFADS2211-20160301-134911Z-DataLog_User.dat	0	41.76994681	-72.69829801	1	0	0
127	1/1/2006	45:20.7	0.11482248	2.75574	1136101521	0	2	0	0	27127.311	139.99633	45.00246429	45.00191498	44.92980194	27.25	1.986680816	58633	41.78475976	-72.67698527	0	0	0	0	0	CFADS2211-20160227-161338Z-DataLog_User.dat	0.01072222	41.78475976	-72.67698527	1	0	0
2311	1/1/2006	47:14.0	0.11613476	2.787234	1136101634	0	2	0	0	27123.96467	140.0279252	45.00215912	45.00145721	44.92882538	27.5	1.985933324	58746	41.78975446	-72.67656919	0	0	0	0	0	CFADS2211-20160227-161338Z-DataLog_User.dat	0.002911587	41.78975446	-72.67656919	1	0	0
907	1/1/2006	59:24.8	0.12459317	2.990236	1136102365	0	2	0	0	26983.58773	140.2851674	45.00088154	45.00036913	44.92706271	28.33965969	1.9854975	59476	41.78790924	-72.67432867	0	0	0	0	0	CFADS2211-20160227-161338Z-DataLog_User.dat	0	41.78790924	-72.67432867	1	0	0
1749	1/1/2006	14:29.2	0.13506052	3.241453	1136103269	0	2	0	0	27301.73268	140.0366477	45.00050197	44.9995254	44.92641449	28.90839947	1.985384681	60380	41.7912397	-72.67285088	0	0	0	0	0	CFADS2211-20160227-161338Z-DataLog_User.dat	0.003538623	41.7912397	-72.67285088	1	0	0
140	1/1/2006	38:55.6	0.06869903	1.648777	1136097536	0	2	0	0	27348.89983	139.9282395	45.0014267	44.99999237	44.92690277	27.4375	1.984584742	44730	41.76887907	-72.68790844	0	0	0	0	0	CFADS2211-20160301-122053Z-DataLog_User.dat	0.005589367	41.76887907	-72.68790844	1	0	0
1316	1/1/2006	06:44.1	0.129677	3.112248	1136102804	0	2	0	0	27526.93857	140.5199921	45.00115204	44.9996872	44.92751312	28.875	1.982056078	59916	41.7901036	-72.67644886	0	0	0	0	0	CFADS2211-20160227-161338Z-DataLog_User.dat	0.001914758	41.7901036	-72.67644886	1	0	0
567	1/1/2006	53:17.8	0.12034518	2.888284	1136101998	0	2	0	0	27102.07429	139.9965724	45.00121307	44.99925995	44.92653656	28.0625	1.981629481	59109	41.78906147	-72.67867176	0	0	0	0	0	CFADS2211-20160227-161338Z-DataLog_User.dat	0	41.78906147	-72.67867176	1	0	0
370	1/1/2006	49:45.0	0.11788219	2.829172	1136101785	0	2	0	0	27490.39764	140.3016409	45.00119693	44.99953428	44.92726931	27.75	1.980630228	58897	41.78537824	-72.67947303	0	0	0	0	0	CFADS2211-20160227-161338Z-DataLog_User.dat	0.005386433	41.78537824	-72.67947303	1	0	0
1855	1/1/2006	16:22.6	0.13637305	3.272953	1136103383	0	2	0	0	27176.17251	140.0990251	45.00072479	44.99901581	44.92629242	28.9375	1.979782569	60494	41.79552266	-72.67152939	0	0	0	0	0	CFADS2211-20160227-161338Z-DataLog_User.dat	0	41.79552266	-72.67152939	1	0	0
1457	1/1/2006	09:15.5	0.13142941	3.154306	1136102956	0	2	0	0	27392.76191	140.3886279	45.00014496	45.00020599	44.92702484	28.9375	1.97886923	60068	41.79161366	-72.67769296	0	0	0	0	0	CFADS2211-20160227-161338Z-DataLog_User.dat	0.003515644	41.79161366	-72.67769296	1	0	0
1264	1/1/2006	05:48.6	0.12903484	3.096836	1136102749	0	2	0	0	27185.57297	139.9929135	45.00139618	45.00102997	44.92787933	28.76079843	1.978860575	59860	41.78759542	-72.67669508	0	0	0	0	0	CFADS2211-20160227-161338Z-DataLog_User.dat	0.004396257	41.78759542	-72.67669508	1	0	0
131	1/1/2006	45:25.1	0.11487359	2.756966	1136101525	0	2	0	0	27116.9053	139.9857198	45.00270141	45.00166093	44.92968339	27.25	1.978216623	58636	41.78482466	-72.67728094	0	0	0	0	0	CFADS2211-20160227-161338Z-DataLog_User.dat	0	41.78482466	-72.67728094	1	0	0
2423	1/1/2006	50:50.0	0.16030075	3.847218	1136105450	0	2	0	0	27484.31597	140.4951313	44.99976213	45.00020599	44.92753533	27.875	1.977822805	52645	41.77240903	-72.70087962	0	0	0	0	0	CFADS2211-20160301-134911Z-DataLog_User.dat	0.002867155	41.77240903	-72.70087962	1	0	0
1063	1/1/2006	02:12.4	0.12653265	3.036784	1136102532	0	2	0	0	27420.99708	140.4734687	45.00139618	44.99990082	44.92681122	28.5	1.977376737	59644	41.7870244	-72.67369705	0	0	0	0	0	CFADS2211-20160227-161338Z-DataLog_User.dat	0.003537205	41.7870244	-72.67369705	1	0	0
1504	1/1/2006	10:06.1	0.13201551	3.168372	1136103006	0	2	0	0	27349.95443	140.2775703	44.99996185	44.99953461	44.92690277	28.9375	1.975553496	60117	41.79127938	-72.67639965	0	0	0	0	0	CFADS2211-20160227-161338Z-DataLog_User.dat	0	41.79127938	-72.67639965	1	0	0
1282	1/1/2006	06:07.7	0.1292563	3.102151	1136102768	0	2	0	0	27193.61341	139.9749806	45.00115204	45.0009079	44.92772675	28.8452381	1.974179197	59880	41.78830731	-72.6770212	0	0	0	0	0	CFADS2211-20160227-161338Z-DataLog_User.dat	0.004324454	41.78830731	-72.6770212	1	0	0
763	1/1/2006	56:49.4	0.12279386	2.947053	1136102209	0	2	0	0	27162.70932	139.9346757	45.00064331	44.99927225	44.92653544	28.1875	1.972455018	59322	41.78986128	-72.67529096	0	0	0	0	0	CFADS2211-20160227-161338Z-DataLog_User.dat	0.003506467	41.78986128	-72.67529096	1	0	0
1491	1/1/2006	09:52.2	0.13185396	3.164495	1136102992	0	2	0	0	27205.82624	140.0085878	45.00045013	44.99977875	44.92690277	28.9375	1.971015759	60103	41.79147579	-72.67726162	0	0	0	0	0	CFADS2211-20160227-161338Z-DataLog_User.dat	0	41.79147579	-72.67726162	1	0	0
1297	1/1/2006	06:23.9	0.12944273	3.106625	1136102784	0	2	0	0	27202.77726	140.0040587	45.00087738	45.00035858	44.92794037	28.875	1.970821948	59895	41.78914744	-72.6767831	0	0	0	0	0	CFADS2211-20160227-161338Z-DataLog_User.dat	0	41.78914744	-72.6767831	1	0	0
138	1/1/2006	45:32.7	0.1149617	2.759081	1136101533	0	2	0	0	27211.15119	140.2299297	45.00304413	45.0009079	44.92940521	27.25	1.970274608	58644	41.78494793	-72.67784831	0	0	0	0	0	CFADS2211-20160227-161338Z-DataLog_User.dat	0.001750592	41.78494793	-72.67784831	1	0	0
1321	1/1/2006	06:49.5	0.12973992	3.113758	1136102810	0	2	0	0	27215.03412	139.9574038	45.00117529	44.9995099	44.92733583	28.8125	1.969643365	59921	41.79004488	-72.67602509	0	0	0	0	0	CFADS2211-20160227-161338Z-DataLog_User.dat	0	41.79004488	-72.67602509	1	0	0
168	1/1/2006	47:39.6	0.1997637	4.794329	1136108860	0	2	0	0	27191.80838	139.9938866	44.99946179	45.00021584	44.9277986	27.0625	1.93854103	56055	41.77741877	-72.71612584	0	0	0	0	0	CFADS2211-20160301-152900Z-DataLog_User.dat	3.81E-06	41.77741877	-72.71612584	1	0	0
106	1/1/2006	46:27.6	0.19893018	4.774324	1136108788	0	2	0	0	27570.1177	140.7646409	44.99953461	44.99990082	44.92784882	27.09849476	1.931908803	55983	41.77770062	-72.7183452	0	0	0	0	0	CFADS2211-20160301-152900Z-DataLog_User.dat	0.003687296	41.77770062	-72.7183452	1	0	0
