# Supplementary material for: An enhanced procedure for urban mobile methane leak detection
Source: Heliyon. 2020 Oct 9;6(10):e04876. doi: 10.1016/j.heliyon.2020.e04876 (PMC7560587; doi:10.1016/j.heliyon.2020.e04876)
Supplement: Hartford 2019 - File List [file mmc5.csv]

File	CSV Name	DAT Name	Comment	Note
1	NA	CFADS2211-20190323-121323Z-DataLog_User.dat	transit
2	NA	CFADS2211-20190323-130500Z-DataLog_User.dat	Hartford
3	NA	CFADS2211-20190323-131309Z-DataLog_User.dat	Hartford
4	NA	CFADS2211-20190323-131708Z-DataLog_User.dat	Hartford
5	NA	CFADS2211-20190323-132902Z-DataLog_User.dat	Hartford
6	NA	CFADS2211-20190323-133116Z-DataLog_User.dat	Hartford
7	NA	CFADS2211-20190323-133507Z-DataLog_User.dat	Hartford
8	NA	CFADS2211-20190323-133827Z-DataLog_User.dat	Hartford
9	NA	CFADS2211-20190323-134748Z-DataLog_User.dat	Hartford
10	NA	CFADS2211-20190323-135328Z-DataLog_User.dat	Hartford
11	NA	CFADS2211-20190323-135902Z-DataLog_User.dat	Hartford
12	NA	CFADS2211-20190323-140021Z-DataLog_User.dat	Hartford
13	NA	CFADS2211-20190323-140810Z-DataLog_User.dat	Hartford
14	NA	CFADS2211-20190323-141603Z-DataLog_User.dat	Hartford
15	NA	CFADS2211-20190323-141645Z-DataLog_User.dat	Hartford
16	NA	CFADS2211-20190323-142245Z-DataLog_User.dat	Hartford
17	NA	CFADS2211-20190323-142703Z-DataLog_User.dat	Hartford
18	NA	CFADS2211-20190323-143127Z-DataLog_User.dat	Hartford
19	NA	CFADS2211-20190323-143204Z-DataLog_User.dat	Hartford
20	NA	CFADS2211-20190323-143313Z-DataLog_User.dat	Hartford
21	NA	CFADS2211-20190323-143608Z-DataLog_User.dat	Hartford
22	NA	CFADS2211-20190323-143929Z-DataLog_User.dat	Hartford
23	NA	CFADS2211-20190323-144649Z-DataLog_User.dat	Hartford
24	NA	CFADS2211-20190323-144737Z-DataLog_User.dat	Hartford
25	NA	CFADS2211-20190323-145657Z-DataLog_User.dat	Hartford
26	NA	CFADS2211-20190323-150314Z-DataLog_User.dat	Hartford
27	NA	CFADS2211-20190323-151056Z-DataLog_User.dat	Hartford
28	NA	CFADS2211-20190323-151803Z-DataLog_User.dat	Hartford
29	NA	CFADS2211-20190323-152216Z-DataLog_User.dat	Hartford
30	NA	CFADS2211-20190323-152436Z-DataLog_User.dat	Hartford
31	NA	CFADS2211-20190323-153609Z-DataLog_User.dat	Hartford
32	NA	CFADS2211-20190323-154621Z-DataLog_User.dat	Hartford
33	NA	CFADS2211-20190323-154640Z-DataLog_User.dat	Hartford
34	NA	CFADS2211-20190323-154819Z-DataLog_User.dat	Hartford
35	NA	CFADS2211-20190323-155901Z-DataLog_User.dat	Hartford
36	NA	CFADS2211-20190323-160926Z-DataLog_User.dat	Hartford
37	NA	CFADS2211-20190323-161000Z-DataLog_User.dat	Hartford
38	NA	CFADS2211-20190323-162326Z-DataLog_User.dat	Hartford
39	NA	CFADS2211-20190323-162852Z-DataLog_User.dat	Hartford
40	NA	CFADS2211-20190323-163412Z-DataLog_User.dat	Hartford
41	NA	CFADS2211-20190323-165152Z-DataLog_User.dat	Hartford
42	NA	CFADS2211-20190323-165402Z-DataLog_User.dat	Hartford
43	NA	CFADS2211-20190323-165946Z-DataLog_User.dat	Hartford
44	NA	CFADS2211-20190323-171411Z-DataLog_User.dat	Hartford
45	NA	CFADS2211-20190323-173340Z-DataLog_User.dat	Hartford
46	NA	CFADS2211-20190323-174152Z-DataLog_User.dat	Hartford
47	NA	CFADS2211-20190323-174538Z-DataLog_User.dat	Hartford
48	NA	CFADS2211-20190323-174857Z-DataLog_User.dat	Hartford
49	NA	CFADS2211-20190323-175309Z-DataLog_User.dat	Hartford
50	NA	CFADS2211-20190323-175402Z-DataLog_User.dat	Hartford
51	NA	CFADS2211-20190323-175734Z-DataLog_User.dat	Hartford
52	NA	CFADS2211-20190323-180128Z-DataLog_User.dat	Hartford
53	NA	CFADS2211-20190323-181312Z-DataLog_User.dat	Hartford
54	NA	CFADS2211-20190323-182251Z-DataLog_User.dat	Hartford
55	NA	CFADS2211-20190323-182953Z-DataLog_User.dat	Hartford
56	NA	CFADS2211-20190323-183920Z-DataLog_User.dat	Hartford
57	NA	CFADS2211-20190323-184207Z-DataLog_User.dat	Hartford
58	NA	CFADS2211-20190323-185512Z-DataLog_User.dat	Hartford
59	NA	CFADS2211-20190323-190516Z-DataLog_User.dat	Hartford
60	NA	CFADS2211-20190323-190646Z-DataLog_User.dat	Hartford
61	NA	CFADS2211-20190323-191558Z-DataLog_User.dat	Hartford
62	NA	CFADS2211-20190323-192234Z-DataLog_User.dat	Hartford
63	NA	CFADS2211-20190323-192909Z-DataLog_User.dat	Hartford
64	NA	CFADS2211-20190323-193055Z-DataLog_User.dat	Hartford
65	NA	CFADS2211-20190323-193821Z-DataLog_User.dat	Hartford
66	NA	CFADS2211-20190323-193946Z-DataLog_User.dat	transit
67	NA	CFADS2211-20190324-112659Z-DataLog_User.dat	transit
68	NA	CFADS2211-20190324-115134Z-DataLog_User.dat	transit
69	NA	CFADS2211-20190324-122212Z-DataLog_User.dat	Hartford
70	NA	CFADS2211-20190324-133734Z-DataLog_User.dat	Hartford
71	NA	CFADS2211-20190324-135205Z-DataLog_User.dat	Hartford
72	NA	CFADS2211-20190324-140408Z-DataLog_User.dat	Hartford
73	NA	CFADS2211-20190324-142421Z-DataLog_User.dat	Hartford
74	NA	CFADS2211-20190324-142851Z-DataLog_User.dat	Hartford
75	NA	CFADS2211-20190324-143242Z-DataLog_User.dat	Hartford
76	NA	CFADS2211-20190324-143443Z-DataLog_User.dat	Hartford
77	NA	CFADS2211-20190324-150344Z-DataLog_User.dat	Hartford
78	NA	CFADS2211-20190324-151324Z-DataLog_User.dat	Hartford
79	NA	CFADS2211-20190324-154222Z-DataLog_User.dat	Hartford
80	NA	CFADS2211-20190324-163234Z-DataLog_User.dat	Hartford
81	NA	CFADS2211-20190324-172615Z-DataLog_User.dat	Hartford
82	NA	CFADS2211-20190324-174243Z-DataLog_User.dat	Hartford
83	NA	CFADS2211-20190324-185148Z-DataLog_User.dat	Hartford
84	NA	CFADS2211-20190324-192751Z-DataLog_User.dat	transit
85	NA	CFADS2211-20190326-114006Z-DataLog_User.dat	transit
86	NA	CFADS2211-20190326-121046Z-DataLog_User.dat	transit
87	NA	CFADS2211-20190326-124220Z-DataLog_User.dat	Hartford
88	NA	CFADS2211-20190326-124455Z-DataLog_User.dat	Hartford
89	NA	CFADS2211-20190326-124636Z-DataLog_User.dat	Hartford
90	NA	CFADS2211-20190326-125039Z-DataLog_User.dat	Hartford	zoom
91	NA	CFADS2211-20190326-135104Z-DataLog_User.dat	Hartford	zoom
92	NA	CFADS2211-20190326-141537Z-DataLog_User.dat	Hartford	zoom
93	NA	CFADS2211-20190326-143529Z-DataLog_User.dat	Hartford	zoom
94	NA	CFADS2211-20190326-153511Z-DataLog_User.dat	Hartford	zoom
95	NA	CFADS2211-20190326-153746Z-DataLog_User.dat	Hartford	zoom
96	NA	CFADS2211-20190326-163009Z-DataLog_User.dat	Hartford	zoom
97	NA	CFADS2211-20190326-163115Z-DataLog_User.dat	Hartford
98	NA	CFADS2211-20190326-164529Z-DataLog_User.dat	Hartford
99	NA	CFADS2211-20190326-164722Z-DataLog_User.dat	Hartford
100	NA	CFADS2211-20190326-165143Z-DataLog_User.dat	Hartford
101	NA	CFADS2211-20190326-165326Z-DataLog_User.dat	Hartford
102	NA	CFADS2211-20190326-165419Z-DataLog_User.dat	Hartford
103	NA	CFADS2211-20190326-165548Z-DataLog_User.dat	Hartford
104	NA	CFADS2211-20190326-170529Z-DataLog_User.dat	Hartford
105	NA	CFADS2211-20190326-170644Z-DataLog_User.dat	Hartford
106	NA	CFADS2211-20190326-170836Z-DataLog_User.dat	Hartford
107	NA	CFADS2211-20190326-171303Z-DataLog_User.dat	Hartford
108	NA	CFADS2211-20190326-172232Z-DataLog_User.dat	Hartford
109	NA	CFADS2211-20190326-172432Z-DataLog_User.dat	Hartford
110	NA	CFADS2211-20190326-172638Z-DataLog_User.dat	Hartford
111	NA	CFADS2211-20190326-172806Z-DataLog_User.dat	Hartford
112	NA	CFADS2211-20190326-173751Z-DataLog_User.dat	Hartford
113	NA	CFADS2211-20190326-175452Z-DataLog_User.dat	Hartford
114	NA	CFADS2211-20190326-175837Z-DataLog_User.dat	Hartford
115	NA	CFADS2211-20190326-181141Z-DataLog_User.dat	Hartford
116	NA	CFADS2211-20190326-183556Z-DataLog_User.dat	Hartford
117	NA	CFADS2211-20190326-184225Z-DataLog_User.dat	Hartford
118	NA	CFADS2211-20190326-185100Z-DataLog_User.dat	Hartford
119	NA	CFADS2211-20190326-190551Z-DataLog_User.dat	Hartford
120	NA	CFADS2211-20190326-190914Z-DataLog_User.dat	Hartford
121	NA	CFADS2211-20190326-191331Z-DataLog_User.dat	Hartford
122	NA	CFADS2211-20190326-192228Z-DataLog_User.dat	Hartford
123	NA	CFADS2211-20190326-192932Z-DataLog_User.dat	transit
