# Supplementary material for: An enhanced procedure for urban mobile methane leak detection
Source: Heliyon. 2020 Oct 9;6(10):e04876. doi: 10.1016/j.heliyon.2020.e04876 (PMC7560587; doi:10.1016/j.heliyon.2020.e04876)
Supplement: Hartford 2019 - outliers [file mmc6.csv]

	DATE	TIME	FRAC_DAYS_SINCE_JAN1	FRAC_HRS_SINCE_JAN1	EPOCH_TIME	ALARM_STATUS	species	solenoid_valves	MPVPosition	OutletValve	CavityPressure	CavityTemp	WarmBoxTemp	EtalonTemp	DasTemp	CH4	GPS_TIME	GPS_ABS_LAT	GPS_ABS_LONG	WS_WIND_SPEED	WS_WIND_DIRECTION	WS_TEMP	WS_REL_HUMIDITY	WS_PRESSURE	filename	ddiff	lat	lon	outlier	omit	omitf
369	1/1/2006	21:15.6	0.30643035	7.354328	1136118076	0	2	0	0	28400.14861	140.0013556	45.00064567	45.00027268	44.9300879	34.625	10.99242894	69672	41.75988787	-72.67557293	0	0	0	0	0	CFADS2211-20190326-191331Z-DataLog_User.dat	0.000271903	41.75988787	-72.67557293	1	0	0
2977	1/1/2006	48:41.3	0.28381119	6.811469	1136116121	0	2	0	0	28281.85746	139.8759875	45.00084686	45.00063324	44.93016815	34.6875	9.493676441	67133	41.77539252	-72.70789756	0	0	0	0	0	CFADS2211-20190324-174243Z-DataLog_User.dat	0.008800279	41.77539252	-72.70789756	1	0	0
47	1/1/2006	26:34.1	0.01845055	0.442813	1136093194	0	2	0	0	28367.05395	140.0070201	45.00041962	45.00075531	44.93071747	30.9375	6.944926638	44563	41.76556984	-72.66919652	0	0	0	0	0	CFADS2211-20190324-122212Z-DataLog_User.dat	6.51E-06	41.76556984	-72.66919652	1	0	0
3372	1/1/2006	33:40.6	0.23171963	5.561271	1136111621	0	2	0	0	28376.33665	140.5935156	44.99993134	44.99846649	44.92980194	30	6.849287879	63317	41.76582091	-72.69383169	0	0	0	0	0	CFADS2211-20190326-172806Z-DataLog_User.dat	0.013893692	41.76582091	-72.69383169	1	0	0
99	1/1/2006	00:07.4	0.25008576	6.002058	1136113207	0	2	0	0	28085.78639	140.0093658	45.00148773	45.00020599	44.93117523	30.9375	6.234197625	64879	41.75161452	-72.68313982	0	0	0	0	0	CFADS2211-20190326-175837Z-DataLog_User.dat	1.43E-05	41.75161452	-72.68313982	1	0	0
2343	1/1/2006	36:24.9	0.27528792	6.60691	1136115385	0	2	0	0	28191.94474	139.6493798	45.00084191	44.99904633	44.92883017	34.75	6.228434885	66408	41.77401841	-72.71002948	0	0	0	0	0	CFADS2211-20190324-174243Z-DataLog_User.dat	0.009246672	41.77401841	-72.71002948	1	0	0
2082	1/1/2006	07:52.4	0.04713414	1.131219	1136095672	0	2	0	0	28047.19655	139.9320627	44.99956513	44.99843597	44.92986298	26.75	5.657752693	47003	41.76625814	-72.67961587	0	0	0	0	0	CFADS2211-20190324-122212Z-DataLog_User.dat	0.005043728	41.76625814	-72.67961587	1	0	0
161	1/1/2006	58:16.2	0.08213146	1.971155	1136098696	0	2	0	0	27798.29883	140.0875443	45.00215912	45.00084686	44.93218231	24.88392857	5.435590666	52299	41.7870482	-72.69851919	0	0	0	0	0	CFADS2211-20190323-142703Z-DataLog_User.dat	0.011778119	41.7870482	-72.69851919	1	0	0
171	1/1/2006	35:04.5	0.10769111	2.584587	1136100905	0	2	0	0	28100.68458	139.9950809	45.00100952	45.0005035	44.93194073	29.375	5.137384873	52768	41.78755578	-72.69848993	0	0	0	0	0	CFADS2211-20190326-143529Z-DataLog_User.dat	2.06E-05	41.78755578	-72.69848993	1	0	0
693	1/1/2006	39:16.4	0.02727289	0.654549	1136093956	0	2	0	0	28136.2343	139.9639325	44.99739838	45.00228119	44.93218231	28.8125	4.998572069	45313	41.76000507	-72.67755338	0	0	0	0	0	CFADS2211-20190324-122212Z-DataLog_User.dat	0.004923862	41.76000507	-72.67755338	1	0	0
1876	1/1/2006	03:31.4	0.04411307	1.058714	1136095411	0	2	0	0	27970.35911	140.3885896	44.9983139	44.99846649	44.92974091	26.75	4.828527063	46745	41.76502547	-72.67603921	0	0	0	0	0	CFADS2211-20190324-122212Z-DataLog_User.dat	0	41.76502547	-72.67603921	1	0	0
1161	1/1/2006	00:30.5	0.25035345	6.008483	1136113231	0	2	0	0	28101.01856	139.9484037	45.00102997	45.00019769	44.93087006	31	4.36565409	64902	41.75061879	-72.6832624	0	0	0	0	0	CFADS2211-20190326-175837Z-DataLog_User.dat	0.013382217	41.75061879	-72.6832624	1	0	0
1132	1/1/2006	00:26.7	0.25030908	6.007418	1136113227	0	2	0	0	28083.40514	139.9807015	45.00102997	45.00014496	44.93083954	31	4.361675693	64898	41.75100164	-72.68321801	0	0	0	0	0	CFADS2211-20190326-175837Z-DataLog_User.dat	0.006305634	41.75100164	-72.68321801	1	0	0
2217	1/1/2006	17:39.9	0.17893377	4.29441	1136107060	0	2	0	0	27979.48404	139.9831582	45.00103578	44.99828549	44.93009711	29.5	4.332830568	58827	41.79309642	-72.6975142	0	0	0	0	0	CFADS2211-20190326-153746Z-DataLog_User.dat	0.008232434	41.79309642	-72.6975142	1	0	0
1502	1/1/2006	01:11.1	0.25082241	6.019738	1136113271	0	2	0	0	28199.66317	140.0004206	45.00115204	45.00023651	44.93117523	31.0625	4.270265119	64942	41.74766775	-72.68338822	0	0	0	0	0	CFADS2211-20190326-175837Z-DataLog_User.dat	5.26E-05	41.74766775	-72.68338822	1	0	0
740	1/1/2006	46:04.2	0.11532631	2.767831	1136101564	0	2	0	0	28158.35194	140.8901325	44.99799759	44.99976018	44.93066386	29.1875	4.24930165	53417	41.79192823	-72.69527078	0	0	0	0	0	CFADS2211-20190326-143529Z-DataLog_User.dat	0.003820909	41.79192823	-72.69527078	1	0	0
160	1/1/2006	10:53.0	0.09089155	2.181397	1136099453	0	2	0	0	27777.86695	139.9835464	45.00130463	44.99925995	44.93093109	25.25	4.232260103	53044	41.7786686	-72.68803916	0	0	0	0	0	CFADS2211-20190323-143929Z-DataLog_User.dat	0.011255764	41.7786686	-72.68803916	1	0	0
10	1/1/2006	56:07.5	0.03897603	0.935425	1136094968	0	2	0	0	27709.71041	139.9276999	44.99825287	44.99959564	44.92958832	26.625	4.113905156	48628	41.74255114	-72.68257946	0	0	0	0	0	CFADS2211-20190323-132902Z-DataLog_User.dat	4.29E-05	41.74255114	-72.68257946	1	0	0
412	1/1/2006	53:27.3	0.20378834	4.89092	1136109207	0	2	0	0	27836.46053	140.0254097	44.99913788	44.99855804	44.93053436	26.5	4.08433146	62646	41.77575457	-72.6765831	0	0	0	0	0	CFADS2211-20190323-171411Z-DataLog_User.dat	0.011623573	41.77575457	-72.6765831	1	0	0
631	1/1/2006	59:23.1	0.24957273	5.989745	1136113163	0	2	0	0	28131.58155	140.0784807	45.00084686	45.00045013	44.93117523	30.875	3.929732607	64835	41.75255405	-72.68302786	0	0	0	0	0	CFADS2211-20190326-175837Z-DataLog_User.dat	0	41.75255405	-72.68302786	1	0	0
10261	1/1/2006	11:02.6	0.25766892	6.184054	1136113863	0	2	0	0	28236.08909	139.9864896	45.00005341	45.00081635	44.93071747	34.75850785	3.859154828	64909	41.76152808	-72.70953361	0	0	0	0	0	CFADS2211-20190324-174243Z-DataLog_User.dat	3.94E-06	41.76152808	-72.70953361	1	0	0
72	1/1/2006	40:57.1	0.15343834	3.68252	1136104857	0	2	0	0	27860.18209	140.1198475	45.00041962	45.00023651	44.93144989	27.78141534	3.796905053	58364	41.75250727	-72.67998071	0	0	0	0	0	CFADS2211-20190323-161000Z-DataLog_User.dat	0.006792257	41.75250727	-72.67998071	1	0	0
1641	1/1/2006	14:37.1	0.26015199	6.243648	1136114077	0	2	0	0	28234.99402	140.1088635	45.00078583	45.00112152	44.93141937	32.5	3.711280816	65736	41.75678545	-72.68254591	0	0	0	0	0	CFADS2211-20190326-181141Z-DataLog_User.dat	0.004244191	41.75678545	-72.68254591	1	0	0
6581	1/1/2006	47:39.9	0.15810104	3.794425	1136105260	0	2	0	0	28089.20252	139.983779	45.00180138	45.00100105	44.93196869	29.6875	3.672988788	57055	41.8027636	-72.69692488	0	0	0	0	0	CFADS2211-20190326-153746Z-DataLog_User.dat	0.006467136	41.8027636	-72.69692488	1	0	0
274	1/1/2006	03:38.7	0.25253111	6.060747	1136113419	0	2	0	0	28206.71699	139.9658314	45.00020599	45.00023651	44.93135834	31.375	3.640212839	65087	41.75387964	-72.68277015	0	0	0	0	0	CFADS2211-20190326-175837Z-DataLog_User.dat	1.06E-05	41.75387964	-72.68277015	1	0	0
1068	1/1/2006	55:35.9	0.16360947	3.926627	1136105736	0	2	0	0	28035.05546	139.9808521	45.00020599	45.00215912	44.93309784	29.47718254	3.560847227	57524	41.80085221	-72.6969628	0	0	0	0	0	CFADS2211-20190326-153746Z-DataLog_User.dat	2.82E-06	41.80085221	-72.6969628	1	0	0
591	1/1/2006	02:53.0	0.29366894	7.048055	1136116973	0	2	0	0	28296.75511	139.9907264	45.00130463	45.00041962	44.93053436	33.375	3.450425284	68586	41.73717077	-72.67621172	0	0	0	0	0	CFADS2211-20190326-185100Z-DataLog_User.dat	1.92E-06	41.73717077	-72.67621172	1	0	0
1316	1/1/2006	10:31.7	0.04897755	1.175461	1136095832	0	2	0	0	28062.94569	139.7484811	44.9996872	44.99892426	44.92964935	27.6875	3.409454605	47775	41.7953928	-72.69676506	0	0	0	0	0	CFADS2211-20190326-125039Z-DataLog_User.dat	0.010513129	41.7953928	-72.69676506	1	0	0
2059	1/1/2006	24:46.1	0.05886667	1.4128	1136096686	0	2	0	0	28048.58305	139.9738206	45.00118256	45.00035858	44.93093109	29.40346859	3.385638195	48614	41.79897745	-72.69841173	0	0	0	0	0	CFADS2211-20190326-125039Z-DataLog_User.dat	0	41.79897745	-72.69841173	1	0	0
3541	1/1/2006	38:37.7	0.11015829	2.643799	1136101118	0	2	0	0	28268.96314	140.0756865	45.00157929	45.00054169	44.93154144	29.5	3.300156574	52978	41.78942035	-72.6968451	0	0	0	0	0	CFADS2211-20190326-143529Z-DataLog_User.dat	0.004601642	41.78942035	-72.6968451	1	0	0
29	1/1/2006	51:34.8	0.11915225	2.859654	1136101895	0	2	0	0	28128.23389	139.6613021	44.99893007	44.9990896	44.93063673	26.71097884	3.294446009	55441	41.76443822	-72.67323551	0	0	0	0	0	CFADS2211-20190323-152216Z-DataLog_User.dat	0	41.76443822	-72.67323551	1	0	0
125	1/1/2006	36:43.0	0.10883084	2.61194	1136101003	0	2	0	0	28127.05858	140.0540436	44.99849701	45.00041962	44.93087006	29.6875	3.282134321	52250	41.75602894	-72.6646805	0	0	0	0	0	CFADS2211-20190324-142851Z-DataLog_User.dat	0.002714057	41.75602894	-72.6646805	1	0	0
318	1/1/2006	14:17.4	0.09325705	2.238169	1136099657	0	2	0	0	27820.081	139.9813549	45.00081635	44.99895477	44.93047333	25.71263228	3.249361477	53245	41.77330464	-72.67707939	0	0	0	0	0	CFADS2211-20190323-143929Z-DataLog_User.dat	0.006181034	41.77330464	-72.67707939	1	0	0
185	1/1/2006	35:22.2	0.10789603	2.589505	1136100922	0	2	0	0	27688.82344	140.0767905	45.00102997	45.00035858	44.93172455	29.375	3.237366943	52786	41.78722277	-72.69815409	0	0	0	0	0	CFADS2211-20190326-143529Z-DataLog_User.dat	0.014700413	41.78722277	-72.69815409	1	0	0
562	1/1/2006	42:38.3	0.1129433	2.710639	1136101358	0	2	0	0	27963.20353	140.0135504	44.99977875	45.00060272	44.93166351	29.32231675	3.21285102	53214	41.7929336	-72.69688992	0	0	0	0	0	CFADS2211-20190326-143529Z-DataLog_User.dat	0.003018598	41.7929336	-72.69688992	1	0	0
102	1/1/2006	52:06.3	0.20285126	4.86843	1136109126	0	2	0	0	28070.32108	139.885425	45.00008392	45.00008392	44.93093109	30.5	3.120045287	60861	41.78058868	-72.69098092	0	0	0	0	0	CFADS2211-20190326-165326Z-DataLog_User.dat	0	41.78058868	-72.69098092	1	0	0
777	1/1/2006	54:59.4	0.20485403	4.916497	1136109299	0	2	0	0	28268.66956	140.225318	44.99910177	44.99914763	44.92825529	34.5	3.118803992	60417	41.74478029	-72.69443472	0	0	0	0	0	CFADS2211-20190324-163234Z-DataLog_User.dat	0.009420563	41.74478029	-72.69443472	1	0	0
2324	1/1/2006	16:28.0	0.13643566	3.274456	1136103388	0	2	0	0	27888.97312	140.0329866	44.99977875	44.99947357	44.93065643	27.3125	3.105542821	55212	41.80686725	-72.69506166	0	0	0	0	0	CFADS2211-20190326-143529Z-DataLog_User.dat	0	41.80686725	-72.69506166	1	0	0
2257	1/1/2006	18:26.4	0.17947233	4.307336	1136107106	0	2	0	0	27960.99134	139.9131215	45.00002289	44.99843597	44.93025971	29.5	3.061809761	58873	41.78793494	-72.69849407	0	0	0	0	0	CFADS2211-20190326-153746Z-DataLog_User.dat	0.008277639	41.78793494	-72.69849407	1	0	0
2261	1/1/2006	44:13.1	0.15570721	3.736973	1136105053	0	2	0	0	28039.05521	139.9789704	44.99849701	45.00176239	44.9330368	27.25	3.043935107	58557	41.74339676	-72.68258382	0	0	0	0	0	CFADS2211-20190323-161000Z-DataLog_User.dat	1.36E-05	41.74339676	-72.68258382	1	0	0
417	1/1/2006	39:51.0	0.11100696	2.664167	1136101191	0	2	0	0	28110.24436	140.0596999	45.00121307	45.00023651	44.93117523	29.52645503	2.962484259	53049	41.78825528	-72.69843504	0	0	0	0	0	CFADS2211-20190326-143529Z-DataLog_User.dat	0	41.78825528	-72.69843504	1	0	0
289	1/1/2006	21:57.8	0.09858563	2.366055	1136100118	0	2	0	0	27796.00863	140.0238592	44.9996872	45.00023651	44.93209076	25.8125	2.943589663	53699	41.77156004	-72.69781063	0	0	0	0	0	CFADS2211-20190323-144737Z-DataLog_User.dat	0.011508739	41.77156004	-72.69781063	1	0	0
4891	1/1/2006	38:51.3	0.19364928	4.647583	1136108331	0	2	0	0	28067.04625	140.0060328	45.00115204	45.00182343	44.93270111	30.5625	2.92875205	60078	41.78232906	-72.69690924	0	0	0	0	0	CFADS2211-20190326-163115Z-DataLog_User.dat	0	41.78232906	-72.69690924	1	0	0
2607	1/1/2006	21:55.3	0.14022379	3.365371	1136103715	0	2	0	0	28051.35848	140.3712583	45.00037919	44.99947709	44.93126679	27.6875	2.91098709	55535	41.8066285	-72.70371365	0	0	0	0	0	CFADS2211-20190326-143529Z-DataLog_User.dat	0.004911765	41.8066285	-72.70371365	1	0	0
1751	1/1/2006	17:44.1	0.26231561	6.295575	1136114264	0	2	0	0	27817.50991	140.0033919	45.00286102	44.99953461	44.93184662	26.5625	2.90828347	67624	41.76094943	-72.67532683	0	0	0	0	0	CFADS2211-20190323-184207Z-DataLog_User.dat	1.13E-05	41.76094943	-72.67532683	1	0	0
280	1/1/2006	21:46.1	0.09844999	2.3628	1136100106	0	2	0	0	27805.26192	140.0059807	44.99996185	45.00041962	44.93224335	25.8125	2.899975029	53687	41.77119699	-72.69665716	0	0	0	0	0	CFADS2211-20190323-144737Z-DataLog_User.dat	0.009738851	41.77119699	-72.69665716	1	0	0
707	1/1/2006	39:33.7	0.02747379	0.659371	1136093974	0	2	0	0	28183.68967	139.9566175	44.99770355	45.00182343	44.93184662	28.75	2.88520407	45330	41.75882713	-72.6780644	0	0	0	0	0	CFADS2211-20190324-122212Z-DataLog_User.dat	0.005586467	41.75882713	-72.6780644	1	0	0
1380	1/1/2006	15:29.8	0.17742774	4.258266	1136106930	0	2	0	0	28332.39185	139.9838604	45.00127043	45.00081635	44.93065643	34.625	2.87997204	58084	41.75183569	-72.65364514	0	0	0	0	0	CFADS2211-20190324-154222Z-DataLog_User.dat	5.68E-06	41.75183569	-72.65364514	1	0	0
1702	1/1/2006	43:32.4	0.11356992	2.725678	1136101412	0	2	0	0	28323.12101	139.9736427	45.00099945	45.00072479	44.93141937	29.5625	2.851504768	52652	41.75244716	-72.67702635	0	0	0	0	0	CFADS2211-20190324-143443Z-DataLog_User.dat	0.003908911	41.75244716	-72.67702635	1	0	0
714	1/1/2006	39:42.2	0.02757185	0.661724	1136093982	0	2	0	0	28252.67743	140.0062385	44.9986496	45.00164032	44.93184662	28.75	2.83457824	45338	41.75821311	-72.67832826	0	0	0	0	0	CFADS2211-20190324-122212Z-DataLog_User.dat	0	41.75821311	-72.67832826	1	0	0
208	1/1/2006	29:43.4	0.10397431	2.495384	1136100583	0	2	0	0	27874.95972	140.032927	45.00164032	45.00041962	44.93172455	26.0625	2.815955326	54157	41.77065679	-72.69507353	0	0	0	0	0	CFADS2211-20190323-145657Z-DataLog_User.dat	0.009870871	41.77065679	-72.69507353	1	0	0
2279	1/1/2006	35:10.7	0.27442934	6.586304	1136115311	0	2	0	0	28114.8287	139.9452323	45.00041962	44.99895477	44.92876434	34.75	2.80362924	66335	41.77437426	-72.71124578	0	0	0	0	0	CFADS2211-20190324-174243Z-DataLog_User.dat	0.012580112	41.77437426	-72.71124578	1	0	0
194	1/1/2006	39:50.8	0.27767176	6.664122	1136115591	0	2	0	0	28208.77793	139.9547273	44.99974823	44.99791718	44.92815399	32.65079365	2.798751352	67225	41.7554081	-72.68227433	0	0	0	0	0	CFADS2211-20190326-183556Z-DataLog_User.dat	0.003629989	41.7554081	-72.68227433	1	0	0
1972	1/1/2006	05:32.3	0.04551233	1.092296	1136095532	0	2	0	0	28033.64244	140.3712643	44.99837494	44.99892426	44.92986298	26.75	2.792101469	46865	41.76522771	-72.67663936	0	0	0	0	0	CFADS2211-20190324-122212Z-DataLog_User.dat	0.008886327	41.76522771	-72.67663936	1	0	0
842	1/1/2006	34:03.6	0.14865331	3.56768	1136104444	0	2	0	0	28217.14904	140.1463815	45.00176239	45.00020599	44.931633	28.65476191	2.782045567	56252	41.80404229	-72.70854944	0	0	0	0	0	CFADS2211-20190326-153511Z-DataLog_User.dat	0.002134727	41.80404229	-72.70854944	1	0	0
1235	1/1/2006	08:57.9	0.04789253	1.149421	1136095738	0	2	0	0	28343.89697	140.3288465	45.00133514	44.99886322	44.93025971	27.5	2.781522108	47681	41.79305069	-72.70036085	0	0	0	0	0	CFADS2211-20190326-125039Z-DataLog_User.dat	0.002607309	41.79305069	-72.70036085	1	0	0
455	1/1/2006	53:57.8	0.03747442	0.899386	1136094838	0	2	0	0	28140.97262	139.5182727	44.99846649	44.99642181	44.92641449	28.60340314	2.7621856	46795	41.79038051	-72.69839596	0	0	0	0	0	CFADS2211-20190326-125039Z-DataLog_User.dat	0.00446716	41.79038051	-72.69839596	1	0	0
400	1/1/2006	54:18.8	0.07938415	1.90522	1136098459	0	2	0	0	27980.22292	139.8783924	45.00017548	44.99791718	44.92919159	28.4973545	2.727797033	50360	41.79493893	-72.69971397	0	0	0	0	0	CFADS2211-20190326-135104Z-DataLog_User.dat	0.004589173	41.79493893	-72.69971397	1	0	0
1023	1/1/2006	31:24.0	0.27180601	6.523344	1136115084	0	2	0	0	28131.55567	139.9543619	44.99919891	45.0009079	44.93144989	32.0625	2.725273996	66726	41.73484768	-72.69674343	0	0	0	0	0	CFADS2211-20190326-181141Z-DataLog_User.dat	0.0052498	41.73484768	-72.69674343	1	0	0
342	1/1/2006	33:47.2	0.23179595	5.563103	1136111627	0	2	0	0	28003.75238	139.9092184	45.00008392	44.99846649	44.92964935	30	2.717292097	63323	41.76513699	-72.69394903	0	0	0	0	0	CFADS2211-20190326-172806Z-DataLog_User.dat	0.006920851	41.76513699	-72.69394903	1	0	0
1127	1/1/2006	02:00.4	0.1263937	3.033449	1136102520	0	2	0	0	28201.02956	140.0225916	45.0014267	45.00023651	44.93123627	29.75	2.707544283	53744	41.73933331	-72.675671	0	0	0	0	0	CFADS2211-20190324-143443Z-DataLog_User.dat	0.003056136	41.73933331	-72.675671	1	0	0
380	1/1/2006	16:58.8	0.1367912	3.282989	1136103419	0	2	0	0	28243.61197	139.990193	45.00066376	45.00005341	44.93087006	30.3125	2.701196951	54628	41.73638592	-72.65973972	0	0	0	0	0	CFADS2211-20190324-150344Z-DataLog_User.dat	9.59E-06	41.73638592	-72.65973972	1	0	0
632	1/1/2006	52:34.4	0.28650887	6.876213	1136116354	0	2	0	0	28113.56321	140.1568343	45.00072479	45.00115204	44.93117523	32.6875	2.695895765	67977	41.7334546	-72.67474503	0	0	0	0	0	CFADS2211-20190326-185100Z-DataLog_User.dat	0.004993605	41.7334546	-72.67474503	1	0	0
2582	1/1/2006	47:40.6	0.28310938	6.794625	1136116061	0	2	0	0	28118.13936	139.7373963	45.00081635	45.00051117	44.93047333	32.8369709	2.687427016	67687	41.72779984	-72.67376606	0	0	0	0	0	CFADS2211-20190326-184225Z-DataLog_User.dat	0.00593185	41.72779984	-72.67376606	1	0	0
603	1/1/2006	43:26.1	0.11349708	2.72393	1136101406	0	2	0	0	27944.01146	140.1204625	45.00045013	45.00023651	44.93148041	29.3125	2.673995424	53262	41.79098899	-72.69535414	0	0	0	0	0	CFADS2211-20190326-143529Z-DataLog_User.dat	0.015535271	41.79098899	-72.69535414	1	0	0
1671	1/1/2006	59:13.4	0.04112712	0.987051	1136095153	0	2	0	0	28121.36509	140.0957256	44.99742889	44.9986496	44.92949677	26.75294503	2.662894996	46492	41.76418014	-72.67569664	0	0	0	0	0	CFADS2211-20190324-122212Z-DataLog_User.dat	0.006734244	41.76418014	-72.67569664	1	0	0
315	1/1/2006	46:18.2	0.11548799	2.771712	1136101578	0	2	0	0	27788.70416	140.0536003	45.00084686	44.99852753	44.92986298	26.4375	2.644312216	55136	41.76801603	-72.68862107	0	0	0	0	0	CFADS2211-20190323-151056Z-DataLog_User.dat	0.006435738	41.76801603	-72.68862107	1	0	0
350	1/1/2006	52:04.0	0.24449096	5.867783	1136112724	0	2	0	0	27767.63466	140.0606393	44.99739838	45.00051117	44.93254852	24.875	2.644051471	66107	41.77279514	-72.70214764	0	0	0	0	0	CFADS2211-20190323-181312Z-DataLog_User.dat	0	41.77279514	-72.70214764	1	0	0
150	1/1/2006	01:18.9	0.04257993	1.021918	1136095279	0	2	0	0	27778.7722	140.0200705	44.9991684	44.99913788	44.92928314	25.88955027	2.633051029	48935	41.73822072	-72.67556676	0	0	0	0	0	CFADS2211-20190323-133116Z-DataLog_User.dat	0.004344117	41.73822072	-72.67556676	1	0	0
2330	1/1/2006	16:35.1	0.13651747	3.276419	1136103395	0	2	0	0	27990.30388	140.2394549	44.99979552	44.99960187	44.93087006	27.3125	2.631522782	55219	41.80691488	-72.6944107	0	0	0	0	0	CFADS2211-20190326-143529Z-DataLog_User.dat	0	41.80691488	-72.6944107	1	0	0
681	1/1/2006	54:31.9	0.16286938	3.908865	1136105672	0	2	0	0	27871.66293	139.9313933	45.00011444	44.99990082	44.93178558	26.53968254	2.616628261	59166	41.73349074	-72.68767454	0	0	0	0	0	CFADS2211-20190323-162326Z-DataLog_User.dat	0.014301348	41.73349074	-72.68767454	1	0	0
3532	1/1/2006	41:50.1	0.15405213	3.697251	1136104910	0	2	0	0	28059.39833	140.0037243	45.00027575	44.99846649	44.9294241	29.75	2.615498447	56710	41.80449018	-72.6956142	0	0	0	0	0	CFADS2211-20190326-153746Z-DataLog_User.dat	0	41.80449018	-72.6956142	1	0	0
272	1/1/2006	47:11.1	0.07443461	1.786431	1136098031	0	2	0	0	28066.2409	140.1992853	45.00154877	45.00014496	44.93144989	27.9375	2.58457639	49939	41.79517006	-72.7020504	0	0	0	0	0	CFADS2211-20190326-135104Z-DataLog_User.dat	0.003834005	41.79517006	-72.7020504	1	0	0
382	1/1/2006	26:50.6	0.14364167	3.4474	1136104011	0	2	0	0	28214.72603	140.0614246	45.00115204	44.99944305	44.93025971	30.9375	2.583369894	55210	41.7385706	-72.65925386	0	0	0	0	0	CFADS2211-20190324-151324Z-DataLog_User.dat	0	41.7385706	-72.65925386	1	0	0
2641	1/1/2006	36:53.7	0.10895442	2.614906	1136101014	0	2	0	0	28010.91042	139.9150827	45.00127411	45.00023651	44.93105316	29.47420635	2.581709072	52874	41.79011911	-72.69677683	0	0	0	0	0	CFADS2211-20190326-143529Z-DataLog_User.dat	0	41.79011911	-72.69677683	1	0	0
1874	1/1/2006	37:38.7	0.31780898	7.627415	1136119059	0	2	0	0	28227.59666	139.9256283	44.99785614	44.99990082	44.93022919	34.3125	2.576448931	70024	41.77979404	-72.68494397	0	0	0	0	0	CFADS2211-20190324-185148Z-DataLog_User.dat	0.006169378	41.77979404	-72.68494397	1	0	0
509	1/1/2006	56:23.9	0.08083267	1.939984	1136098584	0	2	0	0	28063.7956	139.9898121	44.99886322	44.9986496	44.93001556	28.25	2.575086118	50483	41.79364607	-72.70315248	0	0	0	0	0	CFADS2211-20190326-135104Z-DataLog_User.dat	0	41.79364607	-72.70315248	1	0	0
195	1/1/2006	27:00.8	0.31042581	7.450219	1136118421	0	2	0	0	28297.11812	140.0005105	45.00154877	45.00121307	44.93056488	34.8125	2.56943333	70011	41.76119944	-72.67313619	0	0	0	0	0	CFADS2211-20190326-192228Z-DataLog_User.dat	5.93E-06	41.76119944	-72.67313619	1	0	0
431	1/1/2006	48:16.4	0.20018978	4.804555	1136108896	0	2	0	0	28326.36779	140.0384233	44.99974823	44.99843597	44.92711639	34.75	2.558809731	60020	41.74179907	-72.69330586	0	0	0	0	0	CFADS2211-20190324-163234Z-DataLog_User.dat	0.011792044	41.74179907	-72.69330586	1	0	0
3157	1/1/2006	30:18.1	0.06270966	1.505032	1136097018	0	2	0	0	27861.59485	139.5289714	44.99971771	44.9991684	44.93062592	27.5	2.55091721	48327	41.76302905	-72.67259961	0	0	0	0	0	CFADS2211-20190324-122212Z-DataLog_User.dat	0.005660441	41.76302905	-72.67259961	1	0	0
824	1/1/2006	02:18.6	0.20993788	5.038509	1136109739	0	2	0	0	27927.034	140.0053524	45.00154877	44.99925995	44.93105316	27.0625	2.54813657	63169	41.80251729	-72.66044339	0	0	0	0	0	CFADS2211-20190323-171411Z-DataLog_User.dat	8.90E-05	41.80251729	-72.66044339	1	0	0
90	1/1/2006	37:31.9	0.06773016	1.625524	1136097452	0	2	0	0	27693.12165	140.0674515	45.0003891	44.99922943	44.93117523	24.15178571	2.547356468	51073	41.79677912	-72.66311072	0	0	0	0	0	CFADS2211-20190323-140810Z-DataLog_User.dat	0	41.79677912	-72.66311072	1	0	0
2943	1/1/2006	48:01.1	0.28334607	6.800306	1136116081	0	2	0	0	28207.25231	139.8801384	45.00145721	45.00060272	44.93010712	34.75	2.545713928	67093	41.77483605	-72.70958601	0	0	0	0	0	CFADS2211-20190324-174243Z-DataLog_User.dat	0.012118164	41.77483605	-72.70958601	1	0	0
12	1/1/2006	14:56.6	0.09371096	2.249063	1136099697	0	2	0	0	28024.03841	140.3285648	45.00099945	44.99901581	44.93056488	25.73167539	2.545452958	53284	41.76980705	-72.673397	0	0	0	0	0	CFADS2211-20190323-144649Z-DataLog_User.dat	0	41.76980705	-72.673397	1	0	0
613	1/1/2006	52:05.5	0.11950809	2.868194	1136101925	0	2	0	0	28228.21545	139.957109	44.99999237	45.00029755	44.93087006	29.57208995	2.540537543	53157	41.74506417	-72.67667451	0	0	0	0	0	CFADS2211-20190324-143443Z-DataLog_User.dat	0	41.74506417	-72.67667451	1	0	0
1709	1/1/2006	00:01.1	0.04167931	1.000303	1136095201	0	2	0	0	28136.12646	139.9997742	44.99791718	44.99861908	44.92949677	26.79761905	2.520002729	46539	41.76292346	-72.67434499	0	0	0	0	0	CFADS2211-20190324-122212Z-DataLog_User.dat	0.010166358	41.76292346	-72.67434499	1	0	0
831	1/1/2006	02:59.6	0.2937451	7.049882	1136116980	0	2	0	0	28261.4006	140.0143188	44.99897443	44.9999315	44.9296289	34.375	2.518978211	67976	41.77859916	-72.69751402	0	0	0	0	0	CFADS2211-20190324-185148Z-DataLog_User.dat	0	41.77859916	-72.69751402	1	0	0
2892	1/1/2006	17:27.4	0.22045567	5.290936	1136110647	0	2	0	0	28140.09889	139.9879894	45.00045013	45.00023651	44.93087006	30.375	2.517909564	62358	41.77955264	-72.6799277	0	0	0	0	0	CFADS2211-20190326-171303Z-DataLog_User.dat	0	41.77955264	-72.6799277	1	0	0
3511	1/1/2006	49:10.5	0.075816	1.819584	1136098151	0	2	0	0	28604.74209	140.748925	45.00063324	45.00014496	44.93135834	28.8125	2.514804517	49441	41.7586106	-72.6694709	0	0	0	0	0	CFADS2211-20190324-133734Z-DataLog_User.dat	0	41.7586106	-72.6694709	1	0	0
2613	1/1/2006	22:02.3	0.14030482	3.367316	1136103722	0	2	0	0	27998.8374	140.0353779	45.00081635	44.99944305	44.93114471	27.6875	2.51391998	55542	41.80661533	-72.70445256	0	0	0	0	0	CFADS2211-20190326-143529Z-DataLog_User.dat	0.005899374	41.80661533	-72.70445256	1	0	0
1555	1/1/2006	15:08.7	0.05218395	1.252415	1136096109	0	2	0	0	28140.52775	139.9682779	45.00130463	44.99794769	44.92919159	28.375	2.503003953	48046	41.79681613	-72.6977886	0	0	0	0	0	CFADS2211-20190326-125039Z-DataLog_User.dat	0	41.79681613	-72.6977886	1	0	0
1259	1/1/2006	25:44.6	0.30954409	7.429058	1136118345	0	2	0	0	28766.36104	140.4139404	45.00068693	44.99927417	44.92908374	34.4375	2.501976113	69320	41.77681824	-72.68235419	0	0	0	0	0	CFADS2211-20190324-185148Z-DataLog_User.dat	0	41.77681824	-72.68235419	1	0	0
477	1/1/2006	40:59.9	0.11180411	2.683299	1136101260	0	2	0	0	27951.63523	140.0288567	44.99941254	44.99978747	44.93080466	29.46428571	2.495172174	53118	41.79283374	-72.69549164	0	0	0	0	0	CFADS2211-20190326-143529Z-DataLog_User.dat	0.007738411	41.79283374	-72.69549164	1	0	0
616	1/1/2006	52:09.1	0.11954951	2.869188	1136101929	0	2	0	0	28220.46179	140.0162694	44.99999237	45.00029755	44.93087006	29.59751309	2.491290201	53161	41.74543333	-72.67673793	0	0	0	0	0	CFADS2211-20190324-143443Z-DataLog_User.dat	0	41.74543333	-72.67673793	1	0	0
3821	1/1/2006	19:15.9	0.22171145	5.321075	1136110756	0	2	0	0	28460.05025	140.415073	44.99999237	45.00066376	44.93132782	30.3531746	2.488881714	62466	41.77633409	-72.68254405	0	0	0	0	0	CFADS2211-20190326-171303Z-DataLog_User.dat	0.010766589	41.77633409	-72.68254405	1	0	0
530	1/1/2006	42:01.1	0.11251324	2.700318	1136101321	0	2	0	0	28038.73295	140.0127185	44.99880219	45.00075531	44.931633	29.40510471	2.487098758	53178	41.79213331	-72.69753451	0	0	0	0	0	CFADS2211-20190326-143529Z-DataLog_User.dat	3.56E-05	41.79213331	-72.69753451	1	0	0
944	1/1/2006	03:21.1	0.04399475	1.055874	1136095401	0	2	0	0	28110.00498	140.039875	44.99791718	44.99922943	44.92974091	27.625	2.484862155	47350	41.79310663	-72.69946612	0	0	0	0	0	CFADS2211-20190326-125039Z-DataLog_User.dat	0.007787527	41.79310663	-72.69946612	1	0	0
2204	1/1/2006	14:09.5	0.13483263	3.235983	1136103250	0	2	0	0	27926.65741	140.0485775	44.99879702	44.99912819	44.93055374	27.4375	2.481814074	55076	41.80475822	-72.69540989	0	0	0	0	0	CFADS2211-20190326-143529Z-DataLog_User.dat	0.004858937	41.80475822	-72.69540989	1	0	0
3195	1/1/2006	46:27.6	0.07393044	1.77433	1136097988	0	2	0	0	28098.11453	139.8860888	45.00002289	45.00072479	44.93172455	27.875	2.468296975	49896	41.79367487	-72.70208857	0	0	0	0	0	CFADS2211-20190326-125039Z-DataLog_User.dat	0.005128397	41.79367487	-72.70208857	1	0	0
184	1/1/2006	47:41.8	0.03312316	0.794956	1136094462	0	2	0	0	27836.02769	140.0382659	45.00011444	45.00051117	44.9295578	28.19731675	2.463812841	48131	41.7621563	-72.67455564	0	0	0	0	0	CFADS2211-20190323-131708Z-DataLog_User.dat	0.005614512	41.7621563	-72.67455564	1	0	0
902	1/1/2006	05:23.2	0.29540702	7.089768	1136117123	0	2	0	0	27790.60214	140.0017819	45.00057221	45.00008392	44.93202972	28	2.460017379	70438	41.75709554	-72.67139936	0	0	0	0	0	CFADS2211-20190323-193055Z-DataLog_User.dat	9.49E-06	41.75709554	-72.67139936	1	0	0
662	1/1/2006	30:59.0	0.10485003	2.516401	1136100659	0	2	0	0	28136.33289	140.0061496	44.99898529	44.99825287	44.92897797	29.6875	2.458015891	51911	41.7557415	-72.66438242	0	0	0	0	0	CFADS2211-20190324-142421Z-DataLog_User.dat	0.004142844	41.7557415	-72.66438242	1	0	0
972	1/1/2006	59:01.4	0.12432157	2.983718	1136102341	0	2	0	0	28227.30407	140.0528673	45.00084686	45.00054169	44.93132782	29.625	2.455948865	53567	41.73998741	-72.67389039	0	0	0	0	0	CFADS2211-20190324-143443Z-DataLog_User.dat	0.003546094	41.73998741	-72.67389039	1	0	0
1291	1/1/2006	07:50.7	0.13044755	3.130741	1136102871	0	2	0	0	27939.3509	139.9642024	45.00075531	44.99925995	44.93087006	27.0625	2.455661066	56408	41.76048813	-72.70867324	0	0	0	0	0	CFADS2211-20190323-153609Z-DataLog_User.dat	0.005852202	41.76048813	-72.70867324	1	0	0
1956	1/1/2006	22:48.1	0.05750082	1.38002	1136096568	0	2	0	0	28350.44331	139.9628903	45.00057221	44.99983978	44.93132782	29.1875	2.441104909	48499	41.79900193	-72.70645957	0	0	0	0	0	CFADS2211-20190326-125039Z-DataLog_User.dat	0.00219754	41.79900193	-72.70645957	1	0	0
2071	1/1/2006	11:36.0	0.13305532	3.193328	1136103096	0	2	0	0	28024.32753	139.8272303	44.99938202	45.00008392	44.93144989	27.4375	2.438739863	54924	41.80385538	-72.69152118	0	0	0	0	0	CFADS2211-20190326-143529Z-DataLog_User.dat	0	41.80385538	-72.69152118	1	0	0
1501	1/1/2006	05:12.2	0.04528062	1.086735	1136095512	0	2	0	0	27765.42583	139.9930007	44.99678803	44.9983139	44.92873383	25.5	2.433470422	49165	41.75100289	-72.67770984	0	0	0	0	0	CFADS2211-20190323-133507Z-DataLog_User.dat	0.014208208	41.75100289	-72.67770984	1	0	0
630	1/1/2006	03:25.3	0.25237579	6.057019	1136113405	0	2	0	0	28229.32837	139.9797982	45.00111801	45.00051053	44.92965159	34.4375	2.429639364	64458	41.76059946	-72.70652304	0	0	0	0	0	CFADS2211-20190324-174243Z-DataLog_User.dat	0	41.76059946	-72.70652304	1	0	0
265	1/1/2006	38:17.6	0.23492553	5.638213	1136111898	0	2	0	0	27804.85742	139.9970449	45.00032806	44.99907684	44.93144989	24.7827381	2.427693427	65295	41.77669504	-72.68185224	0	0	0	0	0	CFADS2211-20190323-180128Z-DataLog_User.dat	0.012637765	41.77669504	-72.68185224	1	0	0
489	1/1/2006	00:41.7	0.2504825	6.01158	1136113242	0	2	0	0	28263.42331	139.9872699	45.00118256	44.99959564	44.92894745	34.3125	2.421700675	64297	41.75505772	-72.70733454	0	0	0	0	0	CFADS2211-20190324-174243Z-DataLog_User.dat	0	41.75505772	-72.70733454	1	0	0
732	1/1/2006	33:31.3	0.14827875	3.55869	1136104411	0	2	0	0	28280.39081	140.0252485	44.99889374	45.00106049	44.93114471	31.375	2.418607796	55604	41.73903986	-72.65912934	0	0	0	0	0	CFADS2211-20190324-151324Z-DataLog_User.dat	0	41.73903986	-72.65912934	1	0	0
138	1/1/2006	37:09.3	0.23413576	5.619258	1136111829	0	2	0	0	28262.54736	139.6221833	44.99947406	44.9995338	44.92925117	33.5625	2.410093546	62908	41.75254882	-72.69761099	0	0	0	0	0	CFADS2211-20190324-172615Z-DataLog_User.dat	0.014913938	41.75254882	-72.69761099	1	0	0
880	1/1/2006	02:07.2	0.04313906	1.035338	1136095327	0	2	0	0	28125.17082	140.0562184	44.99849701	44.99938202	44.93022919	27.6875	2.402093326	47278	41.7914618	-72.6996634	0	0	0	0	0	CFADS2211-20190326-125039Z-DataLog_User.dat	0.008044732	41.7914618	-72.6996634	1	0	0
2547	1/1/2006	20:46.0	0.1394213	3.346111	1136103646	0	2	0	0	28011.10397	139.9794348	44.99950409	44.99855804	44.93025971	27.625	2.40015414	55467	41.80678311	-72.69760623	0	0	0	0	0	CFADS2211-20190326-143529Z-DataLog_User.dat	0.008759483	41.80678311	-72.69760623	1	0	0
937	1/1/2006	03:13.1	0.04390186	1.053645	1136095393	0	2	0	0	28117.39646	139.9994835	44.99846649	44.99901581	44.92974091	27.63822751	2.398597868	47342	41.79305163	-72.70008487	0	0	0	0	0	CFADS2211-20190326-125039Z-DataLog_User.dat	0.004076425	41.79305163	-72.70008487	1	0	0
1411	1/1/2006	38:48.4	0.27694889	6.646773	1136115528	0	2	0	0	28289.97405	139.926765	44.99938202	44.9981308	44.92858124	32.625	2.396839718	67163	41.75533553	-72.68694388	0	0	0	0	0	CFADS2211-20190326-183556Z-DataLog_User.dat	0.004921968	41.75533553	-72.68694388	1	0	0
120	1/1/2006	38:09.0	0.06815964	1.635831	1136097489	0	2	0	0	27733.10267	140.0265154	45.00279999	44.99953397	44.93123627	24.25	2.394692742	51111	41.79498009	-72.66386454	0	0	0	0	0	CFADS2211-20190323-140810Z-DataLog_User.dat	0.004874447	41.79498009	-72.66386454	1	0	0
1933	1/1/2006	17:23.7	0.22041338	5.289921	1136110644	0	2	0	0	28270.10706	140.0371338	44.99874115	44.99925995	44.92913055	33.6875	2.391195657	61740	41.75101202	-72.69594759	0	0	0	0	0	CFADS2211-20190324-163234Z-DataLog_User.dat	0.003991839	41.75101202	-72.69594759	1	0	0
126	1/1/2006	34:20.8	0.10718565	2.572455	1136100861	0	2	0	0	27894.55079	140.0688104	45.00087738	45.00035858	44.93148041	26.3125	2.390737432	54430	41.76773567	-72.6992785	0	0	0	0	0	CFADS2211-20190323-150314Z-DataLog_User.dat	0.005103507	41.76773567	-72.6992785	1	0	0
393	1/1/2006	12:45.5	0.21719372	5.212649	1136110366	0	2	0	0	27807.3766	139.8065343	44.99824803	45.0023461	44.93422699	26.375	2.388041388	63786	41.7739585	-72.67774803	0	0	0	0	0	CFADS2211-20190323-173340Z-DataLog_User.dat	0.00550514	41.7739585	-72.67774803	1	0	0
1434	1/1/2006	07:54.8	0.13049592	3.131902	1136102875	0	2	0	0	28271.34746	139.9454535	45.00049244	44.99877167	44.92972137	30	2.386795427	54092	41.73681127	-72.67179103	0	0	0	0	0	CFADS2211-20190324-143443Z-DataLog_User.dat	0	41.73681127	-72.67179103	1	0	0
23	1/1/2006	55:31.7	0.28856181	6.925483	1136116532	0	2	0	0	27816.53476	139.9179238	45.00115204	44.99993134	44.93132782	28.125	2.382234825	69857	41.75715932	-72.68206513	0	0	0	0	0	CFADS2211-20190323-192234Z-DataLog_User.dat	0.006187629	41.75715932	-72.68206513	1	0	0
139	1/1/2006	28:13.4	0.1029328	2.470387	1136100493	0	2	0	0	27550.27577	140.1335037	44.99996185	45.00041962	44.93260956	25.9864418	2.380583111	54068	41.77370172	-72.70481121	0	0	0	0	0	CFADS2211-20190323-145657Z-DataLog_User.dat	0.00838932	41.77370172	-72.70481121	1	0	0
657	1/1/2006	03:56.6	0.25273836	6.065721	1136113437	0	2	0	0	28225.42368	140.0469482	45.00157929	45.00060272	44.93004608	34.5	2.376211423	64490	41.76175899	-72.70729143	0	0	0	0	0	CFADS2211-20190324-174243Z-DataLog_User.dat	0.010905564	41.76175899	-72.70729143	1	0	0
2971	1/1/2006	42:09.8	0.07094652	1.702716	1136097730	0	2	0	0	28119.88678	140.0969162	44.99972251	45.00035427	44.93084929	28.25	2.373892291	49642	41.79659836	-72.7014489	0	0	0	0	0	CFADS2211-20190326-125039Z-DataLog_User.dat	0	41.79659836	-72.7014489	1	0	0
2602	1/1/2006	24:30.6	0.1420208	3.408499	1136103871	0	2	0	0	28264.64325	140.4234018	45.00099945	44.99962616	44.93035126	30.625	2.370698726	55072	41.73532197	-72.66184668	0	0	0	0	0	CFADS2211-20190324-151324Z-DataLog_User.dat	0	41.73532197	-72.66184668	1	0	0
166	1/1/2006	39:06.9	0.0688296	1.65191	1136097547	0	2	0	0	27713.3234	140.0046719	45.00402069	44.99959564	44.93114471	24.3125	2.370594852	51168	41.79249258	-72.66807302	0	0	0	0	0	CFADS2211-20190323-140810Z-DataLog_User.dat	0.012193906	41.79249258	-72.66807302	1	0	0
84	1/1/2006	19:41.7	0.1386768	3.328243	1136103582	0	2	0	0	28342.55499	140.143363	44.99980927	45.00023651	44.93096161	30.3125	2.368393724	54788	41.73503847	-72.66062907	0	0	0	0	0	CFADS2211-20190324-151324Z-DataLog_User.dat	0	41.73503847	-72.66062907	1	0	0
131	1/1/2006	08:11.9	0.04735996	1.136639	1136095692	0	2	0	0	27747.73295	140.0412803	44.99797821	44.99932098	44.92925263	25.1875	2.368004417	49341	41.75516492	-72.67500274	0	0	0	0	0	CFADS2211-20190323-133827Z-DataLog_User.dat	0.006681613	41.75516492	-72.67500274	1	0	0
31	1/1/2006	58:49.1	0.04084583	0.9803	1136095129	0	2	0	0	27732.19926	140.0067497	44.99629974	44.99938202	44.92964935	26.125	2.367157893	48787	41.74963523	-72.67754472	0	0	0	0	0	CFADS2211-20190323-133116Z-DataLog_User.dat	0.005815011	41.74963523	-72.67754472	1	0	0
863	1/1/2006	48:25.3	0.11695937	2.807025	1136101705	0	2	0	0	28131.55673	140.0457782	45.00147543	44.99951464	44.93075853	29	2.367010951	53555	41.79381282	-72.69650854	0	0	0	0	0	CFADS2211-20190326-143529Z-DataLog_User.dat	0	41.79381282	-72.69650854	1	0	0
745	1/1/2006	46:10.2	0.11539563	2.769495	1136101570	0	2	0	0	28091.90717	139.9925029	44.9983399	44.99962616	44.93064287	29.1875	2.366666559	53423	41.79197524	-72.69584862	0	0	0	0	0	CFADS2211-20190326-143529Z-DataLog_User.dat	0.005531598	41.79197524	-72.69584862	1	0	0
976	1/1/2006	30:28.8	0.27116698	6.508008	1136115029	0	2	0	0	28073.28647	139.6890683	44.99962616	45.00145721	44.93154144	32.02846859	2.363373544	66672	41.73129154	-72.69630191	0	0	0	0	0	CFADS2211-20190326-181141Z-DataLog_User.dat	0.005123568	41.73129154	-72.69630191	1	0	0
188	1/1/2006	43:44.3	0.03037333	0.72896	1136094224	0	2	0	0	27980.45186	139.9333886	44.99727631	45.00051117	44.92964935	28.8125	2.363192577	47896	41.7690179	-72.67308446	0	0	0	0	0	CFADS2211-20190323-131309Z-DataLog_User.dat	0	41.7690179	-72.67308446	1	0	0
2601	1/1/2006	10:40.9	0.13241807	3.178034	1136103041	0	2	0	0	27929.07588	139.9184041	45.00099945	44.99993134	44.93132782	26.875	2.3571593	56576	41.76379702	-72.68911014	0	0	0	0	0	CFADS2211-20190323-153609Z-DataLog_User.dat	0.011241333	41.76379702	-72.68911014	1	0	0
258	1/1/2006	33:47.6	0.14846733	3.563216	1136104428	0	2	0	0	27951.88261	140.0257729	45.00139618	44.9988327	44.93032074	27.66295812	2.351557616	57941	41.75816517	-72.69169828	0	0	0	0	0	CFADS2211-20190323-155901Z-DataLog_User.dat	0.009024913	41.75816517	-72.69169828	1	0	0
1307	1/1/2006	10:21.1	0.04885583	1.17254	1136095821	0	2	0	0	28046.2381	140.0328057	44.99990082	44.99886322	44.92943573	27.6875	2.351351785	47764	41.79597347	-72.69674524	0	0	0	0	0	CFADS2211-20190326-125039Z-DataLog_User.dat	0.008546952	41.79597347	-72.69674524	1	0	0
949	1/1/2006	09:33.4	0.25663705	6.159289	1136113773	0	2	0	0	28306.61197	140.0667885	45.00060272	45.00102997	44.93062592	34.74140212	2.347325523	64821	41.7652621	-72.70720185	0	0	0	0	0	CFADS2211-20190324-174243Z-DataLog_User.dat	0.00541623	41.7652621	-72.70720185	1	0	0
209	1/1/2006	57:33.9	0.16497531	3.959407	1136105854	0	2	0	0	27941.62213	140.018153	45.00127411	44.99886322	44.93032074	27	2.346879897	59345	41.74573343	-72.68134697	0	0	0	0	0	CFADS2211-20190323-162326Z-DataLog_User.dat	0.014196672	41.74573343	-72.68134697	1	0	0
1063	1/1/2006	21:57.1	0.30691041	7.36585	1136118117	0	2	0	0	28141.66004	139.9251748	44.9998703	44.99932098	44.92934418	34.375	2.343388662	69096	41.77764218	-72.68486928	0	0	0	0	0	CFADS2211-20190324-185148Z-DataLog_User.dat	0	41.77764218	-72.68486928	1	0	0
1164	1/1/2006	07:35.8	0.04694244	1.126619	1136095656	0	2	0	0	28081.68559	139.9036662	44.99938202	44.99925995	44.93022919	27.375	2.340946337	47601	41.7939155	-72.69961415	0	0	0	0	0	CFADS2211-20190326-125039Z-DataLog_User.dat	0.008163465	41.7939155	-72.69961415	1	0	0
473	1/1/2006	54:46.0	0.20469957	4.91279	1136109286	0	2	0	0	27773.48642	139.9615393	44.99892426	44.9986496	44.93044281	26.4375	2.333505677	62723	41.78326489	-72.67545824	0	0	0	0	0	CFADS2211-20190323-171411Z-DataLog_User.dat	0.007208888	41.78326489	-72.67545824	1	0	0
346	1/1/2006	57:56.1	0.24856655	5.965597	1136113076	0	2	0	0	28296.12583	140.0761353	44.99977875	44.99932098	44.92925263	34.25	2.330875437	64135	41.74594338	-72.71416304	0	0	0	0	0	CFADS2211-20190324-174243Z-DataLog_User.dat	0.013530275	41.74594338	-72.71416304	1	0	0
1196	1/1/2006	03:20.4	0.1273194	3.055666	1136102600	0	2	0	0	28208.89598	139.9807772	45.00033829	44.99984745	44.93063087	29.80530105	2.328737675	53823	41.7391639	-72.67169559	0	0	0	0	0	CFADS2211-20190324-143443Z-DataLog_User.dat	0.013249262	41.7391639	-72.67169559	1	0	0
1221	1/1/2006	21:52.2	0.14018716	3.364492	1136103712	0	2	0	0	28233.63861	140.0052105	45.00060272	45.00035858	44.93087006	30.375	2.327897231	54916	41.73511875	-72.66206775	0	0	0	0	0	CFADS2211-20190324-151324Z-DataLog_User.dat	0	41.73511875	-72.66206775	1	0	0
1627	1/1/2006	22:37.4	0.26571106	6.377065	1136114557	0	2	0	0	28233.51215	139.9849272	44.99932098	44.99962616	44.92897797	34.85831152	2.327808815	65593	41.76245466	-72.71434192	0	0	0	0	0	CFADS2211-20190324-174243Z-DataLog_User.dat	0.006735664	41.76245466	-72.71434192	1	0	0
45	1/1/2006	40:22.7	0.15304039	3.672969	1136104823	0	2	0	0	27950.97311	140.008523	45.00081635	45.00014496	44.93154144	27.875	2.324311262	58329	41.75219392	-72.68075153	0	0	0	0	0	CFADS2211-20190323-161000Z-DataLog_User.dat	0	41.75219392	-72.68075153	1	0	0
989	1/1/2006	20:31.1	0.30591588	7.341981	1136118031	0	2	0	0	28339.30081	140.0758719	44.99901581	44.9996872	44.92934418	34.375	2.3210143	69012	41.77589262	-72.68626895	0	0	0	0	0	CFADS2211-20190324-185148Z-DataLog_User.dat	0.012234264	41.77589262	-72.68626895	1	0	0
148	1/1/2006	57:11.7	0.20638549	4.953252	1136109432	0	2	0	0	28055.14201	140.4485764	44.9996872	44.9991684	44.93001556	30.625	2.319919176	61161	41.79381395	-72.68009182	0	0	0	0	0	CFADS2211-20190326-165548Z-DataLog_User.dat	0.002699626	41.79381395	-72.68009182	1	0	0
10531	1/1/2006	21:45.5	0.30677715	7.362652	1136118106	0	2	0	0	28225.63869	140.0509824	44.99910736	44.99959564	44.92943573	34.375	2.317751569	69085	41.77796029	-72.68586422	0	0	0	0	0	CFADS2211-20190324-185148Z-DataLog_User.dat	0.001074685	41.77796029	-72.68586422	1	0	0
174	1/1/2006	51:56.6	0.28607181	6.865723	1136116317	0	2	0	0	27829.05242	140.2053847	45.00029755	44.99938202	44.93056488	28	2.31258422	69644	41.75818255	-72.69420615	0	0	0	0	0	CFADS2211-20190323-191558Z-DataLog_User.dat	0.009632802	41.75818255	-72.69420615	1	0	0
7401	1/1/2006	25:51.8	0.26796106	6.431065	1136114752	0	2	0	0	28162.18367	139.9875334	45.00011444	45.00182343	44.93184662	32.34456806	2.30921984	66399	41.73982853	-72.69746265	0	0	0	0	0	CFADS2211-20190326-181141Z-DataLog_User.dat	1.60E-05	41.73982853	-72.69746265	1	0	0
1141	1/1/2006	35:04.9	0.23269588	5.584701	1136111705	0	2	0	0	27794.17354	140.0087585	44.99945951	44.99904713	44.93138726	24.58409686	2.308691878	65105	41.78219292	-72.69636537	0	0	0	0	0	CFADS2211-20190323-180128Z-DataLog_User.dat	0.008328145	41.78219292	-72.69636537	1	0	0
711	1/1/2006	53:43.0	0.20397021	4.895285	1136109223	0	2	0	0	28395.24089	140.1748629	44.9998703	44.99938202	44.92867279	34.5625	2.30852305	60341	41.74131044	-72.69769844	0	0	0	0	0	CFADS2211-20190324-163234Z-DataLog_User.dat	0	41.74131044	-72.69769844	1	0	0
814	1/1/2006	17:08.1	0.3035663	7.285591	1136117828	0	2	0	0	28150.42214	140.0255654	44.9998703	44.99993134	44.92949677	34.4375	2.30783208	68813	41.7785194	-72.68763542	0	0	0	0	0	CFADS2211-20190324-185148Z-DataLog_User.dat	0.013321727	41.7785194	-72.68763542	1	0	0
402	1/1/2006	04:57.0	0.21177086	5.082501	1136109897	0	2	0	0	28301.04437	140.2057422	44.99886322	44.9986496	44.92980194	31.09587696	2.301610711	61620	41.77127245	-72.6836339	0	0	0	0	0	CFADS2211-20190326-170529Z-DataLog_User.dat	0.004287111	41.77127245	-72.6836339	1	0	0
1692	1/1/2006	17:45.8	0.05400183	1.296044	1136096266	0	2	0	0	28151.34362	139.9680609	45.00106049	44.9986496	44.92940521	28.6875	2.299033804	48201	41.799447	-72.69774419	0	0	0	0	0	CFADS2211-20190326-125039Z-DataLog_User.dat	0.004240475	41.799447	-72.69774419	1	0	0
2664	1/1/2006	36:18.4	0.06687926	1.605102	1136097378	0	2	0	0	28087.39446	140.189453	45.00173187	45.00176239	44.93264008	28.8125	2.293662554	49296	41.79591177	-72.69942874	0	0	0	0	0	CFADS2211-20190326-125039Z-DataLog_User.dat	0.004165133	41.79591177	-72.69942874	1	0	0
979	1/1/2006	59:09.5	0.12441533	2.985968	1136102349	0	2	0	0	28264.94889	140.1289126	45.00130463	45.00041962	44.93117523	29.625	2.29148967	53575	41.73988603	-72.67451844	0	0	0	0	0	CFADS2211-20190324-143443Z-DataLog_User.dat	0.004807212	41.73988603	-72.67451844	1	0	0
142	1/1/2006	15:46.1	0.21928349	5.262804	1136110546	0	2	0	0	27875.86722	139.9635738	44.9986496	45.00176239	44.93334198	25.8125	2.28606806	63963	41.78050626	-72.69167532	0	0	0	0	0	CFADS2211-20190323-174152Z-DataLog_User.dat	0	41.78050626	-72.69167532	1	0	0
1181	1/1/2006	39:19.2	0.23563921	5.655341	1136111959	0	2	0	0	28143.19913	140.0150426	44.99898529	44.99904633	44.92949677	29.875	2.284847252	63650	41.74857091	-72.6871994	0	0	0	0	0	CFADS2211-20190326-173751Z-DataLog_User.dat	0.006295612	41.74857091	-72.6871994	1	0	0
1742	1/1/2006	18:42.9	0.05466365	1.311928	1136096323	0	2	0	0	28125.45809	139.8827222	45.00136566	44.99816132	44.92928314	28.8125	2.283279386	48258	41.79854042	-72.69623975	0	0	0	0	0	CFADS2211-20190326-125039Z-DataLog_User.dat	0.008894607	41.79854042	-72.69623975	1	0	0
204	1/1/2006	57:27.2	0.16489836	3.957561	1136105847	0	2	0	0	27954.31742	140.0299073	45.0014267	44.99895477	44.93022919	27	2.280760614	59339	41.74515742	-72.68164569	0	0	0	0	0	CFADS2211-20190323-162326Z-DataLog_User.dat	0.014768414	41.74515742	-72.68164569	1	0	0
861	1/1/2006	29:03.6	0.2701807	6.484337	1136114944	0	2	0	0	27794.34477	139.9946502	45.00252533	45.00045013	44.93279266	27.8125	2.280329776	68293	41.76022599	-72.71574458	0	0	0	0	0	CFADS2211-20190323-185512Z-DataLog_User.dat	1.32E-05	41.76022599	-72.71574458	1	0	0
1761	1/1/2006	49:10.7	0.20081883	4.819652	1136108951	0	2	0	0	27951.33495	140.4415804	45.00029755	45.00084686	44.93132782	30.4375	2.278531307	60688	41.78851751	-72.68965898	0	0	0	0	0	CFADS2211-20190326-164722Z-DataLog_User.dat	0.005775616	41.78851751	-72.68965898	1	0	0
1831	1/1/2006	39:37.7	0.27751952	6.660468	1136115578	0	2	0	0	28279.0544	140.0096321	44.99941254	44.9981308	44.9283371	32.64103403	2.277520802	67212	41.75540607	-72.68291684	0	0	0	0	0	CFADS2211-20190326-183556Z-DataLog_User.dat	8.90E-06	41.75540607	-72.68291684	1	0	0
374	1/1/2006	23:48.4	0.09986598	2.396783	1136100228	0	2	0	0	28045.03535	139.9568757	44.99925995	44.99999237	44.93154144	25.875	2.277442062	53807	41.77423735	-72.70511117	0	0	0	0	0	CFADS2211-20190323-144737Z-DataLog_User.dat	0.011338763	41.77423735	-72.70511117	1	0	0
903	1/1/2006	47:00.1	0.03264028	0.783367	1136094420	0	2	0	0	28181.00458	140.0242673	44.99758116	44.99965474	44.92911473	29.375	2.277322469	46384	41.7867643	-72.70231435	0	0	0	0	0	CFADS2211-20190326-125039Z-DataLog_User.dat	0	41.7867643	-72.70231435	1	0	0
67	1/1/2006	26:57.7	0.22705685	5.449364	1136111218	0	2	0	0	28122.86878	139.903735	44.9998703	44.99977875	44.9307785	29.8125	2.275829149	62920	41.77483594	-72.69059988	0	0	0	0	0	CFADS2211-20190326-172638Z-DataLog_User.dat	0.004224628	41.77483594	-72.69059988	1	0	0
871	1/1/2006	03:20.6	0.08565483	2.055716	1136099001	0	2	0	0	28004.84957	140.0034981	44.99959564	45.00023651	44.93178558	28.0625	2.275626179	50893	41.79270856	-72.70080683	0	0	0	0	0	CFADS2211-20190326-135104Z-DataLog_User.dat	0	41.79270856	-72.70080683	1	0	0
2771	1/1/2006	41:28.4	0.27880076	6.691218	1136115688	0	2	0	0	28037.27442	139.934065	45.00020599	44.99861908	44.92864227	32.74107143	2.27124479	67321	41.75435156	-72.67767049	0	0	0	0	0	CFADS2211-20190326-183556Z-DataLog_User.dat	0.001279796	41.75435156	-72.67767049	1	0	0
535	1/1/2006	55:29.1	0.03853143	0.924754	1136094929	0	2	0	0	28098.58502	139.9205287	44.9983139	44.99785614	44.92806244	28.375	2.267002222	46886	41.79030485	-72.70208795	0	0	0	0	0	CFADS2211-20190326-125039Z-DataLog_User.dat	0.007960611	41.79030485	-72.70208795	1	0	0
2121	1/1/2006	06:01.8	0.25418734	6.100496	1136113562	0	2	0	0	27820.12225	140.0024352	45.00099945	44.99877167	44.93123627	24.9375	2.26594902	66933	41.76780855	-72.69425786	0	0	0	0	0	CFADS2211-20190323-182953Z-DataLog_User.dat	1.49E-05	41.76780855	-72.69425786	1	0	0
1006	1/1/2006	59:40.7	0.12477619	2.994629	1136102381	0	2	0	0	28286.82157	140.2570035	44.99962616	45.00014496	44.93093109	29.6875	2.264977141	53606	41.74049875	-72.67589697	0	0	0	0	0	CFADS2211-20190324-143443Z-DataLog_User.dat	0.004822579	41.74049875	-72.67589697	1	0	0
3034	1/1/2006	43:22.6	0.07178918	1.72294	1136097803	0	2	0	0	28091.16608	139.9382004	44.9988327	45.00029755	44.93132782	28.125	2.26448267	49714	41.79380846	-72.70079206	0	0	0	0	0	CFADS2211-20190326-125039Z-DataLog_User.dat	0.008747764	41.79380846	-72.70079206	1	0	0
1035	1/1/2006	06:28.9	0.08783421	2.108021	1136099189	0	2	0	0	27943.70526	140.0881872	45.00011444	44.99855804	44.93001556	28.375	2.262902481	51079	41.79074769	-72.7022247	0	0	0	0	0	CFADS2211-20190326-135104Z-DataLog_User.dat	0.006392407	41.79074769	-72.7022247	1	0	0
560	1/1/2006	55:58.1	0.03886664	0.932799	1136094958	0	2	0	0	28057.76416	140.0152419	44.99782562	44.99816132	44.92763519	28.3125	2.261558761	46914	41.79051742	-72.69954252	0	0	0	0	0	CFADS2211-20190326-125039Z-DataLog_User.dat	0.005451905	41.79051742	-72.69954252	1	0	0
832	1/1/2006	47:21.7	0.19955664	4.789359	1136108842	0	2	0	0	28038.19421	140.0242779	45.00066376	45.0009079	44.93135834	30.5	2.259025371	60581	41.7856979	-72.69080225	0	0	0	0	0	CFADS2211-20190326-164722Z-DataLog_User.dat	0.005364859	41.7856979	-72.69080225	1	0	0
462	1/1/2006	54:31.8	0.2045344	4.908826	1136109272	0	2	0	0	27923.02251	140.1778578	44.99925995	44.9986496	44.93032074	26.4375	2.256301532	62710	41.7820059	-72.67594222	0	0	0	0	0	CFADS2211-20190323-171411Z-DataLog_User.dat	0.019497449	41.7820059	-72.67594222	1	0	0
411	1/1/2006	55:15.2	0.24670341	5.920882	1136112915	0	2	0	0	27710.05205	139.9638925	45.00177821	45.00023538	44.93245697	24.75	2.25521931	66296	41.7680118	-72.69069049	0	0	0	0	0	CFADS2211-20190323-182251Z-DataLog_User.dat	0.005744484	41.7680118	-72.69069049	1	0	0
141	1/1/2006	01:07.4	0.04244735	1.018736	1136095267	0	2	0	0	27737.05978	139.9876938	44.9988327	44.99904633	44.92919159	25.9348545	2.255063273	48924	41.73897879	-72.67570064	0	0	0	0	0	CFADS2211-20190323-133116Z-DataLog_User.dat	0.011645955	41.73897879	-72.67570064	1	0	0
343	1/1/2006	38:37.7	0.0268249	0.643798	1136093918	0	2	0	0	27921.06513	140.0593902	45.00154877	45.0014267	44.93047333	29.375	2.25414915	47595	41.77524679	-72.67946498	0	0	0	0	0	CFADS2211-20190323-130500Z-DataLog_User.dat	3.49E-06	41.77524679	-72.67946498	1	0	0
651	1/1/2006	10:57.3	0.13260798	3.182592	1136103057	0	2	0	0	28134.62768	140.0053196	45.00124359	44.99947357	44.92958832	30.125	2.252876428	54271	41.73760322	-72.67166518	0	0	0	0	0	CFADS2211-20190324-150344Z-DataLog_User.dat	0	41.73760322	-72.67166518	1	0	0
193	1/1/2006	57:13.0	0.16473328	3.953599	1136105833	0	2	0	0	27857.29415	140.049186	45.00164032	44.99886322	44.93004608	26.94345238	2.249720397	59325	41.74376642	-72.68234955	0	0	0	0	0	CFADS2211-20190323-162326Z-DataLog_User.dat	0.014572298	41.74376642	-72.68234955	1	0	0
170	1/1/2006	43:21.4	0.03010855	0.722605	1136094201	0	2	0	0	27928.28497	140.0124613	44.99819183	45.00054169	44.92980194	28.875	2.24763125	47874	41.76928831	-72.67315536	0	0	0	0	0	CFADS2211-20190323-131309Z-DataLog_User.dat	4.17E-06	41.76928831	-72.67315536	1	0	0
256	1/1/2006	10:35.8	0.13235848	3.176604	1136103036	0	2	0	0	27909.31606	140.0061675	45.00121307	45.00008392	44.93123627	26.87996032	2.246487982	56571	41.76374291	-72.68966862	0	0	0	0	0	CFADS2211-20190323-153609Z-DataLog_User.dat	0.012306455	41.76374291	-72.68966862	1	0	0
498	1/1/2006	49:34.0	0.20108744	4.826099	1136108974	0	2	0	0	28245.0474	139.9825765	44.99819183	44.99932098	44.92845917	34.6875	2.246447752	60096	41.74163401	-72.6979032	0	0	0	0	0	CFADS2211-20190324-163234Z-DataLog_User.dat	0.004939526	41.74163401	-72.6979032	1	0	0
401	1/1/2006	47:57.4	0.15830338	3.799281	1136105277	0	2	0	0	27946.56571	140.0101803	45.00011444	45.00185394	44.93331146	26.8125	2.245998825	58778	41.73154739	-72.68880559	0	0	0	0	0	CFADS2211-20190323-161000Z-DataLog_User.dat	1.25E-05	41.73154739	-72.68880559	1	0	0
93	1/1/2006	30:16.3	0.14602172	3.504521	1136104216	0	2	0	0	28010.83184	140.0184107	45.00102997	44.99953461	44.93114471	27.3125	2.24333484	57733	41.75723013	-72.7060275	0	0	0	0	0	CFADS2211-20190323-155901Z-DataLog_User.dat	0.005031934	41.75723013	-72.7060275	1	0	0
78	1/1/2006	47:15.8	0.1994886	4.787726	1136108836	0	2	0	0	28021.29147	140.0194927	45.00084686	45.00084686	44.93148041	30.5	2.241934096	60575	41.7852681	-72.69081979	0	0	0	0	0	CFADS2211-20190326-164722Z-DataLog_User.dat	0.004236691	41.7852681	-72.69081979	1	0	0
164	1/1/2006	48:56.7	0.20065598	4.815744	1136108937	0	2	0	0	28039.65817	139.849343	45.00112152	45.00084686	44.93135834	30.4375	2.239150663	60675	41.78873057	-72.6885421	0	0	0	0	0	CFADS2211-20190326-164722Z-DataLog_User.dat	0.004169944	41.78873057	-72.6885421	1	0	0
1071	1/1/2006	09:24.8	0.21487057	5.156894	1136110165	0	2	0	0	28108.15866	140.063212	45.00047339	44.99995749	44.93041229	30.6875	2.234786914	61883	41.77431117	-72.68677493	0	0	0	0	0	CFADS2211-20190326-170836Z-DataLog_User.dat	0	41.77431117	-72.68677493	1	0	0
3049	1/1/2006	43:39.8	0.0719885	1.727724	1136097820	0	2	0	0	28104.55514	139.9115299	44.99888357	45.00031337	44.93164091	28.0625	2.234495971	49732	41.79365519	-72.70239888	0	0	0	0	0	CFADS2211-20190326-125039Z-DataLog_User.dat	0.009463789	41.79365519	-72.70239888	1	0	0
394	1/1/2006	53:04.0	0.20351799	4.884432	1136109184	0	2	0	0	27777.58095	140.1006824	45.00081635	44.99871063	44.93077755	26.5	2.233158769	62623	41.7743853	-72.67678766	0	0	0	0	0	CFADS2211-20190323-171411Z-DataLog_User.dat	0.005746868	41.7743853	-72.67678766	1	0	0
2026	1/1/2006	24:08.3	0.05842932	1.402304	1136096648	0	2	0	0	28074.67185	139.5725685	45.00130463	44.99983978	44.93056488	29.3125	2.232222389	48578	41.79929282	-72.70070997	0	0	0	0	0	CFADS2211-20190326-125039Z-DataLog_User.dat	0.01003046	41.79929282	-72.70070997	1	0	0
907	1/1/2006	02:38.4	0.04349969	1.043993	1136095358	0	2	0	0	28112.09275	139.3547206	44.9988327	44.99904633	44.93053436	27.64005236	2.231746506	47308	41.79154596	-72.70160415	0	0	0	0	0	CFADS2211-20190326-125039Z-DataLog_User.dat	0.004155234	41.79154596	-72.70160415	1	0	0
1178	1/1/2006	02:59.6	0.12707921	3.049901	1136102580	0	2	0	0	28174.45426	139.9522984	45.0013634	44.99991422	44.93037806	29.75	2.230232612	53802	41.74011449	-72.67291313	0	0	0	0	0	CFADS2211-20190324-143443Z-DataLog_User.dat	0.00643577	41.74011449	-72.67291313	1	0	0
48	1/1/2006	05:06.2	0.21187743	5.085058	1136109906	0	2	0	0	28304.27452	139.9291024	44.99843597	44.99874115	44.92964935	31.125	2.228078301	61628	41.77087819	-72.6835237	0	0	0	0	0	CFADS2211-20190326-170529Z-DataLog_User.dat	0	41.77087819	-72.6835237	1	0	0
1803	1/1/2006	14:52.4	0.21866262	5.247903	1136110492	0	2	0	0	28190.28802	140.0526351	44.9988327	44.99895477	44.9283371	33.6875	2.22718456	61592	41.750938	-72.69383182	0	0	0	0	0	CFADS2211-20190324-163234Z-DataLog_User.dat	0.012982278	41.750938	-72.69383182	1	0	0
307	1/1/2006	11:42.2	0.1331276	3.195062	1136103102	0	2	0	0	27831.2142	140.1398398	45.00127411	45.00035858	44.93178558	26.84293194	2.224343571	56636	41.76331563	-72.68696665	0	0	0	0	0	CFADS2211-20190323-153609Z-DataLog_User.dat	0.002154601	41.76331563	-72.68696665	1	0	0
127	1/1/2006	27:57.9	0.1027532	2.466077	1136100478	0	2	0	0	28070.83247	140.3460055	45.00118256	45.00054169	44.93218231	25.9375	2.223989166	54053	41.77528165	-72.70572985	0	0	0	0	0	CFADS2211-20190323-145657Z-DataLog_User.dat	0.008060031	41.77528165	-72.70572985	1	0	0
443	1/1/2006	42:06.2	0.23757202	5.701729	1136112126	0	2	0	0	27683.56857	139.9999648	45.00011444	44.99895477	44.93117523	24.875	2.220055782	65519	41.77300689	-72.67678212	0	0	0	0	0	CFADS2211-20190323-180128Z-DataLog_User.dat	2.81E-07	41.77300689	-72.67678212	1	0	0
96	1/1/2006	00:10.8	0.04179138	1.002993	1136095211	0	2	0	0	27754.62246	139.9856573	44.99773407	44.99886322	44.92919159	25.9375	2.2193188	48867	41.74359136	-72.67649001	0	0	0	0	0	CFADS2211-20190323-133116Z-DataLog_User.dat	0	41.74359136	-72.67649001	1	0	0
74	1/1/2006	12:52.0	0.25893563	6.214455	1136113972	0	2	0	0	28151.14408	140.0082737	45.00029755	45.00041962	44.93117523	32.5	2.218718292	65631	41.76241021	-72.68172872	0	0	0	0	0	CFADS2211-20190326-181141Z-DataLog_User.dat	9.17E-06	41.76241021	-72.68172872	1	0	0
809	1/1/2006	17:02.3	0.30349915	7.28398	1136117822	0	2	0	0	28130.10439	139.8382367	44.99980927	44.99983978	44.92949677	34.375	2.217046153	68806	41.77886152	-72.68844885	0	0	0	0	0	CFADS2211-20190324-185148Z-DataLog_User.dat	0	41.77886152	-72.68844885	1	0	0
1782	1/1/2006	36:26.5	0.23363992	5.607358	1136111786	0	2	0	0	27755.32135	139.9031997	45.00045013	44.99871063	44.93144989	24.6875	2.214506994	65185	41.77922832	-72.68912382	0	0	0	0	0	CFADS2211-20190323-180128Z-DataLog_User.dat	0.003972557	41.77922832	-72.68912382	1	0	0
104	1/1/2006	37:49.2	0.06793068	1.630336	1136097469	0	2	0	0	27707.51579	139.9103459	45.00093842	44.99938202	44.93132782	24.21629581	2.213783634	51090	41.79647191	-72.66319657	0	0	0	0	0	CFADS2211-20190323-140810Z-DataLog_User.dat	0	41.79647191	-72.66319657	1	0	0
1026	1/1/2006	00:04.1	0.1250472	3.001133	1136102404	0	2	0	0	28236.93621	140.0741971	45.00102997	45.00041962	44.93102264	29.6875	2.212944023	53629	41.74098444	-72.67447233	0	0	0	0	0	CFADS2211-20190324-143443Z-DataLog_User.dat	0.002881998	41.74098444	-72.67447233	1	0	0
57	1/1/2006	27:34.0	0.06080985	1.459436	1136096854	0	2	0	0	27630.12066	140.0348809	44.99703217	44.99907684	44.93053436	23.8125	2.211477468	50485	41.772481	-72.67604258	0	0	0	0	0	CFADS2211-20190323-135902Z-DataLog_User.dat	0.007743276	41.772481	-72.67604258	1	0	0
1243	1/1/2006	25:25.8	0.30932628	7.423831	1136118326	0	2	0	0	28254.53398	140.1193606	45.00041962	44.99944305	44.92934418	34.4375	2.207660805	69303	41.77720429	-72.68373433	0	0	0	0	0	CFADS2211-20190324-185148Z-DataLog_User.dat	0.004780477	41.77720429	-72.68373433	1	0	0
609	1/1/2006	13:09.7	0.30080637	7.219353	1136117590	0	2	0	0	28212.45948	139.9668531	44.99880122	45.0004138	44.92989931	34.375	2.20724532	68577	41.78004659	-72.69068881	0	0	0	0	0	CFADS2211-20190324-185148Z-DataLog_User.dat	0	41.78004659	-72.69068881	1	0	0
2481	1/1/2006	32:48.9	0.06445538	1.546929	1136097169	0	2	0	0	28272.64778	139.9954485	44.99913788	45.00167084	44.93193817	29.10085979	2.205552626	49091	41.79745424	-72.70051244	0	0	0	0	0	CFADS2211-20190326-125039Z-DataLog_User.dat	0.012731343	41.79745424	-72.70051244	1	0	0
2008	1/1/2006	23:47.7	0.05819091	1.396582	1136096628	0	2	0	0	28053.18926	139.9960217	45.00075531	44.99990082	44.93056488	29.28435864	2.203130714	48557	41.79919628	-72.70243313	0	0	0	0	0	CFADS2211-20190326-125039Z-DataLog_User.dat	0.005655744	41.79919628	-72.70243313	1	0	0
1701	1/1/2006	09:00.4	0.04792128	1.150111	1136095740	0	2	0	0	27749.10524	140.0484418	44.99785614	44.99895477	44.92928314	25.1875	2.202727821	49389	41.75042402	-72.67391297	0	0	0	0	0	CFADS2211-20190323-133827Z-DataLog_User.dat	0.015664784	41.75042402	-72.67391297	1	0	0
238	1/1/2006	49:41.9	0.20117947	4.828307	1136108982	0	2	0	0	27842.38848	140.0046706	44.99913788	44.99974823	44.93093109	26.21138744	2.197572728	62424	41.76837879	-72.67301066	0	0	0	0	0	CFADS2211-20190323-171411Z-DataLog_User.dat	0.000310417	41.76837879	-72.67301066	1	0	0
101	1/1/2006	15:58.1	0.09442194	2.266127	1136099758	0	2	0	0	28098.56073	139.6883647	44.99925995	44.99907684	44.93071747	25.6875	2.196487537	53344	41.76658399	-72.67351399	0	0	0	0	0	CFADS2211-20190323-144737Z-DataLog_User.dat	0.00394714	41.76658399	-72.67351399	1	0	0
1373	1/1/2006	11:38.4	0.04975012	1.194003	1136095898	0	2	0	0	28075.71482	139.9836052	44.99901581	44.99877167	44.92995453	27.875	2.193293121	47839	41.79581343	-72.69891451	0	0	0	0	0	CFADS2211-20190326-125039Z-DataLog_User.dat	0	41.79581343	-72.69891451	1	0	0
2572	1/1/2006	41:04.9	0.27852884	6.684692	1136115665	0	2	0	0	28544.41686	140.5201305	44.9995908	44.99816132	44.92875449	32.68915344	2.192742027	67298	41.7553674	-72.67685884	0	0	0	0	0	CFADS2211-20190326-183556Z-DataLog_User.dat	0.00782564	41.7553674	-72.67685884	1	0	0
316	1/1/2006	46:03.3	0.19864952	4.767589	1136108763	0	2	0	0	28290.05792	140.0841233	44.99932098	44.99874115	44.92775726	34.875	2.192131821	59889	41.74629267	-72.68525202	0	0	0	0	0	CFADS2211-20190324-163234Z-DataLog_User.dat	0.006878293	41.74629267	-72.68525202	1	0	0
14221	1/1/2006	07:28.3	0.21352239	5.124537	1136110048	0	2	0	0	28252.92162	139.9990296	44.99959564	44.99977875	44.92897797	33.88874346	2.192115479	61154	41.7480215	-72.69446282	0	0	0	0	0	CFADS2211-20190324-163234Z-DataLog_User.dat	0.005046073	41.7480215	-72.69446282	1	0	0
205	1/1/2006	21:50.9	0.14017214	3.364131	1136103711	0	2	0	0	28015.95944	139.9844884	44.9996872	45.00035858	44.93172455	27.08531746	2.191758541	57235	41.75820019	-72.69325106	0	0	0	0	0	CFADS2211-20190323-154819Z-DataLog_User.dat	0.006075815	41.75820019	-72.69325106	1	0	0
561	1/1/2006	22:34.9	0.22401486	5.376357	1136110955	0	2	0	0	28487.23755	140.7514984	44.99937004	44.99991232	44.93069382	30.1875	2.189604256	62661	41.7727136	-72.68974225	0	0	0	0	0	CFADS2211-20190326-172232Z-DataLog_User.dat	0.004434139	41.7727136	-72.68974225	1	0	0
69	1/1/2006	26:42.9	0.10188562	2.445255	1136100403	0	2	0	0	27776.19869	139.984411	45.00130463	45.00063324	44.93193817	25.8125	2.18750487	53979	41.77635485	-72.71060841	0	0	0	0	0	CFADS2211-20190323-145657Z-DataLog_User.dat	0.005563756	41.77635485	-72.71060841	1	0	0
1142	1/1/2006	47:01.8	0.24099276	5.783826	1136112422	0	2	0	0	27852.71695	139.9980046	45.00048065	45.00023651	44.9328537	25	2.187008991	65811	41.76814614	-72.68388467	0	0	0	0	0	CFADS2211-20190323-181312Z-DataLog_User.dat	0.006588374	41.76814614	-72.68388467	1	0	0
555	1/1/2006	19:53.1	0.09714203	2.331409	1136099993	0	2	0	0	28290.41467	139.9884902	45.00029755	45.00054169	44.93123627	29.1875	2.18628603	51256	41.73985503	-72.65203054	0	0	0	0	0	CFADS2211-20190324-140408Z-DataLog_User.dat	0.01440264	41.73985503	-72.65203054	1	0	0
1053	1/1/2006	00:19.6	0.20856061	5.005455	1136109620	0	2	0	0	28687.45778	140.4313864	44.99968927	44.99947357	44.92871593	34.22054974	2.185769927	60731	41.74653287	-72.69412501	0	0	0	0	0	CFADS2211-20190324-163234Z-DataLog_User.dat	0.002411943	41.74653287	-72.69412501	1	0	0
1258	1/1/2006	04:32.0	0.12814824	3.075558	1136102672	0	2	0	0	28175.27038	140.0046093	44.99990082	45.00014496	44.93102264	29.8125	2.185567632	53893	41.73850446	-72.67554356	0	0	0	0	0	CFADS2211-20190324-143443Z-DataLog_User.dat	0.011138481	41.73850446	-72.67554356	1	0	0
1058	1/1/2006	00:40.9	0.12547349	3.011364	1136102441	0	2	0	0	28140.39246	139.846211	45.00017548	45.00035858	44.93074799	29.6875	2.18532766	53666	41.74087819	-72.67218181	0	0	0	0	0	CFADS2211-20190324-143443Z-DataLog_User.dat	0.011301021	41.74087819	-72.67218181	1	0	0
235	1/1/2006	53:12.3	0.28694743	6.886738	1136116392	0	2	0	0	27855.7068	140.0085941	44.99990082	44.99974823	44.93117523	28.0625	2.182902019	69719	41.75808036	-72.68818019	0	0	0	0	0	CFADS2211-20190323-191558Z-DataLog_User.dat	2.09E-05	41.75808036	-72.68818019	1	0	0
297	1/1/2006	00:38.7	0.25044836	6.010761	1136113239	0	2	0	0	27787.01643	140.0014888	44.99925995	44.99974823	44.9323349	24.5	2.177769223	66613	41.76565829	-72.71579535	0	0	0	0	0	CFADS2211-20190323-182251Z-DataLog_User.dat	0	41.76565829	-72.71579535	1	0	0
2533	1/1/2006	28:59.9	0.22847068	5.483296	1136111340	0	2	0	0	28263.12805	140.2009517	44.99980319	44.99946239	44.92949165	33.625	2.177259107	62426	41.75227044	-72.68912477	0	0	0	0	0	CFADS2211-20190324-163234Z-DataLog_User.dat	0.005777096	41.75227044	-72.68912477	1	0	0
1052	1/1/2006	00:33.8	0.12539173	3.009402	1136102434	0	2	0	0	28260.23184	140.2051564	45.00041962	45.00023651	44.93083954	29.6875	2.174815398	53658	41.74127775	-72.67243042	0	0	0	0	0	CFADS2211-20190324-143443Z-DataLog_User.dat	0.002183021	41.74127775	-72.67243042	1	0	0
330	1/1/2006	34:29.7	0.06562121	1.574909	1136097270	0	2	0	0	27627.49655	140.0071477	44.9989372	44.99946271	44.93101002	24.25	2.17104933	50894	41.79602375	-72.66323642	0	0	0	0	0	CFADS2211-20190323-140021Z-DataLog_User.dat	0	41.79602375	-72.66323642	1	0	0
5141	1/1/2006	21:27.5	0.26490176	6.357642	1136114488	0	2	0	0	28152.02656	140.004697	45.00002289	45.00084686	44.93154144	32.625	2.170648818	66139	41.75305137	-72.69753704	0	0	0	0	0	CFADS2211-20190326-181141Z-DataLog_User.dat	6.41E-05	41.75305137	-72.69753704	1	0	0
114	1/1/2006	38:01.4	0.06807227	1.633734	1136097481	0	2	0	0	27715.4129	140.0190271	45.00243378	44.99944305	44.93105316	24.25	2.169202996	51103	41.79550046	-72.66354045	0	0	0	0	0	CFADS2211-20190323-140810Z-DataLog_User.dat	0.005225307	41.79550046	-72.66354045	1	0	0
478	1/1/2006	38:27.2	0.15170401	3.640896	1136104707	0	2	0	0	27872.86948	140.0137737	45.00041962	45.00008392	44.93126679	27.76636126	2.165682549	58216	41.75712408	-72.67620498	0	0	0	0	0	CFADS2211-20190323-155901Z-DataLog_User.dat	2.24E-05	41.75712408	-72.67620498	1	0	0
361	1/1/2006	11:48.8	0.29987038	7.196889	1136117509	0	2	0	0	27925.97106	140.0689458	45.00197601	45.00008392	44.93154144	28.6875	2.165386574	70818	41.76080215	-72.67033131	0	0	0	0	0	CFADS2211-20190323-193821Z-DataLog_User.dat	0.000212714	41.76080215	-72.67033131	1	0	0
1100	1/1/2006	07:43.4	0.08869722	2.128733	1136099263	0	2	0	0	28221.74506	140.2681793	44.99999237	44.99806976	44.92971039	28.4375	2.163347656	51153	41.79020677	-72.70268649	0	0	0	0	0	CFADS2211-20190326-135104Z-DataLog_User.dat	0.004760006	41.79020677	-72.70268649	1	0	0
1076	1/1/2006	22:12.6	0.30708971	7.370153	1136118133	0	2	0	0	28163.76591	139.9495187	45.0003891	44.99959564	44.92919159	34.375	2.16277576	69112	41.77703733	-72.68295593	0	0	0	0	0	CFADS2211-20190324-185148Z-DataLog_User.dat	0.012847436	41.77703733	-72.68295593	1	0	0
571	1/1/2006	56:14.0	0.28905066	6.937216	1136116574	0	2	0	0	27736.90471	139.7646861	44.99993134	44.99962616	44.93132782	28.125	2.161421597	69898	41.75720099	-72.68158585	0	0	0	0	0	CFADS2211-20190323-192234Z-DataLog_User.dat	0.002577649	41.75720099	-72.68158585	1	0	0
175	1/1/2006	21:12.2	0.13972412	3.353379	1136103672	0	2	0	0	27982.26248	140.0570445	44.9998703	45.00035858	44.93172455	27.125	2.158500279	57197	41.75814656	-72.69025151	0	0	0	0	0	CFADS2211-20190323-154819Z-DataLog_User.dat	0.002860077	41.75814656	-72.69025151	1	0	0
58	1/1/2006	02:45.7	0.2519174	6.046017	1136113366	0	2	0	0	27752.58664	140.0039452	44.99998979	45.00036633	44.93315888	24.5625	2.157897899	66739	41.76616594	-72.7114009	0	0	0	0	0	CFADS2211-20190323-182953Z-DataLog_User.dat	1.75E-06	41.76616594	-72.7114009	1	0	0
619	1/1/2006	58:31.2	0.0823054	1.97533	1136098711	0	2	0	0	28002.56523	139.9165842	45.00051117	44.99993134	44.93056488	28.125	2.157099945	50609	41.79760695	-72.7018986	0	0	0	0	0	CFADS2211-20190326-135104Z-DataLog_User.dat	0.00521082	41.79760695	-72.7018986	1	0	0
419	1/1/2006	36:01.2	0.27501345	6.600323	1136115361	0	2	0	0	27844.14686	140.0168845	45.00078583	45.00115204	44.93264008	27.875	2.15666472	68704	41.76318431	-72.68438683	0	0	0	0	0	CFADS2211-20190323-185512Z-DataLog_User.dat	4.37E-06	41.76318431	-72.68438683	1	0	0
1444	1/1/2006	07:54.2	0.21382119	5.131709	1136110074	0	2	0	0	28308.8919	139.9179151	44.9998703	44.99953461	44.92897797	33.875	2.152328254	61179	41.74728185	-72.6944807	0	0	0	0	0	CFADS2211-20190324-163234Z-DataLog_User.dat	0.004346994	41.74728185	-72.6944807	1	0	0
5	1/1/2006	38:57.8	0.15205783	3.649388	1136104738	0	2	0	0	27937.60416	139.9436594	45.0009079	45.00020599	44.93135834	27.8125	2.152049508	58246	41.75676962	-72.67594229	0	0	0	0	0	CFADS2211-20190323-160926Z-DataLog_User.dat	0.004810482	41.75676962	-72.67594229	1	0	0
472	1/1/2006	47:33.9	0.07469757	1.792742	1136098054	0	2	0	0	28030.95076	140.1043277	44.99996185	44.99977875	44.93105316	27.97751323	2.151127334	49962	41.79647622	-72.70202283	0	0	0	0	0	CFADS2211-20190326-135104Z-DataLog_User.dat	0.003048136	41.79647622	-72.70202283	1	0	0
229	1/1/2006	40:25.9	0.06974386	1.673853	1136097626	0	2	0	0	27641.04055	139.9131827	45.00148773	44.99974823	44.93105316	24.3125	2.150483084	51244	41.789266	-72.67178799	0	0	0	0	0	CFADS2211-20190323-140810Z-DataLog_User.dat	0	41.789266	-72.67178799	1	0	0
86	1/1/2006	12:58.3	0.25900791	6.21619	1136113978	0	2	0	0	27841.75166	139.9243368	45.00209808	44.99871063	44.93117523	25.88743456	2.148501664	67343	41.76265601	-72.67438268	0	0	0	0	0	CFADS2211-20190323-183920Z-DataLog_User.dat	0.008609869	41.76265601	-72.67438268	1	0	0
658	1/1/2006	32:07.0	0.14730329	3.535279	1136104327	0	2	0	0	28274.48191	140.0188929	45.00106049	45.00014496	44.93053436	31.3125	2.147717355	55521	41.73879565	-72.659413	0	0	0	0	0	CFADS2211-20190324-151324Z-DataLog_User.dat	1.35E-05	41.73879565	-72.659413	1	0	0
3441	1/1/2006	29:49.9	0.31238267	7.497184	1136118590	0	2	0	0	28390.62923	140.0110455	45.0004306	45.00154877	44.93148671	35.0625	2.147656636	70178	41.76413542	-72.66969678	0	0	0	0	0	CFADS2211-20190326-192228Z-DataLog_User.dat	0.000186185	41.76413542	-72.66969678	1	0	0
95	1/1/2006	18:35.9	0.22124909	5.309978	1136110716	0	2	0	0	27767.3705	139.9408964	44.9983139	45.00093842	44.93245697	25.35912698	2.147214955	64131	41.79345926	-72.69733424	0	0	0	0	0	CFADS2211-20190323-174538Z-DataLog_User.dat	0.006665477	41.79345926	-72.69733424	1	0	0
183	1/1/2006	43:24.6	0.11347918	2.7235	1136101405	0	2	0	0	27888.3912	139.9779682	45.00088723	44.99996137	44.93178462	26.1875	2.145552431	54965	41.76669996	-72.70715788	0	0	0	0	0	CFADS2211-20190323-151056Z-DataLog_User.dat	0.01036717	41.76669996	-72.70715788	1	0	0
8	1/1/2006	39:35.7	0.11082936	2.659905	1136101176	0	2	0	0	27834.43319	139.9912321	44.99947357	45.00121307	44.93291473	26.0625	2.144891505	54740	41.76492007	-72.72629025	0	0	0	0	0	CFADS2211-20190323-151056Z-DataLog_User.dat	0.007466298	41.76492007	-72.72629025	1	0	0
451	1/1/2006	22:22.3	0.22386894	5.372855	1136110942	0	2	0	0	27812.03712	140.2456381	44.99898529	45.00014496	44.93074799	30.1875	2.142063072	62649	41.77293066	-72.69099681	0	0	0	0	0	CFADS2211-20190326-172232Z-DataLog_User.dat	0.003880338	41.77293066	-72.69099681	1	0	0
841	1/1/2006	42:47.0	0.02971118	0.713068	1136094167	0	2	0	0	28309.94139	139.9969206	44.99837494	45.00167084	44.93135834	30.1875	2.141889235	46136	41.77841737	-72.69706428	0	0	0	0	0	CFADS2211-20190326-124636Z-DataLog_User.dat	3.76E-05	41.77841737	-72.69706428	1	0	0
1332	1/1/2006	14:08.4	0.09315299	2.235672	1136099648	0	2	0	0	27949.09811	139.9446628	44.9993515	45.00106049	44.93218231	28.1875	2.141241257	51531	41.80073712	-72.69786884	0	0	0	0	0	CFADS2211-20190326-141537Z-DataLog_User.dat	0.010515861	41.80073712	-72.69786884	1	0	0
334	1/1/2006	25:55.6	0.1430043	3.432103	1136103956	0	2	0	0	28189.59136	139.9716853	45.00051117	44.99983978	44.93041229	30.8125	2.138531619	55156	41.73710673	-72.65970563	0	0	0	0	0	CFADS2211-20190324-151324Z-DataLog_User.dat	0.007723472	41.73710673	-72.65970563	1	0	0
277	1/1/2006	42:23.6	0.23777276	5.706546	1136112144	0	2	0	0	28017.03868	139.9137575	44.99953461	45.00020599	44.93114471	29.8125	2.137887214	63831	41.73613775	-72.68673613	0	0	0	0	0	CFADS2211-20190326-173751Z-DataLog_User.dat	0	41.73613775	-72.68673613	1	0	0
3151	1/1/2006	11:06.4	0.2160465	5.185116	1136110266	0	2	0	0	27852.94779	139.9988907	44.99901581	45.00234222	44.93376923	26.6875	2.136397783	63688	41.77857617	-72.67640713	0	0	0	0	0	CFADS2211-20190323-173340Z-DataLog_User.dat	4.45E-06	41.77857617	-72.67640713	1	0	0
66	1/1/2006	06:50.8	0.04642167	1.11412	1136095611	0	2	0	0	27798.43604	140.7334802	44.99925995	44.99843597	44.92888641	25.3125	2.132970454	49261	41.75575624	-72.67554741	0	0	0	0	0	CFADS2211-20190323-133827Z-DataLog_User.dat	0	41.75575624	-72.67554741	1	0	0
582	1/1/2006	26:47.0	0.22693327	5.446398	1136111207	0	2	0	0	28153.17558	139.9591367	45.00014496	44.99974823	44.93096161	29.8125	2.131407479	62909	41.77416354	-72.69078524	0	0	0	0	0	CFADS2211-20190326-172638Z-DataLog_User.dat	0	41.77416354	-72.69078524	1	0	0
178	1/1/2006	21:16.2	0.13977067	3.354496	1136103676	0	2	0	0	27992.16811	139.9829245	45.00069428	45.00023651	44.93166351	27.125	2.131066174	57201	41.75815554	-72.69056469	0	0	0	0	0	CFADS2211-20190323-154819Z-DataLog_User.dat	0.004621379	41.75815554	-72.69056469	1	0	0
351	1/1/2006	02:27.1	0.29336949	7.040868	1136116947	0	2	0	0	27839.42911	140.0122108	45.00075531	45.00023651	44.93193817	27.9375	2.130864066	70264	41.75751388	-72.67905355	0	0	0	0	0	CFADS2211-20190323-192909Z-DataLog_User.dat	0	41.75751388	-72.67905355	1	0	0
829	1/1/2006	53:04.5	0.24519049	5.884572	1136112784	0	2	0	0	28121.02962	139.9056632	44.99913788	44.99999237	44.93062592	30.25	2.130284977	64462	41.76233347	-72.68681511	0	0	0	0	0	CFADS2211-20190326-173751Z-DataLog_User.dat	0	41.76233347	-72.68681511	1	0	0
3501	1/1/2006	08:57.7	0.25622395	6.149375	1136113738	0	2	0	0	27751.73664	140.0049481	45.00154877	44.99877167	44.93102264	25.34623016	2.13027399	67105	41.76810272	-72.68442694	0	0	0	0	0	CFADS2211-20190323-182953Z-DataLog_User.dat	3.06E-06	41.76810272	-72.68442694	1	0	0
49	1/1/2006	43:36.0	0.28027722	6.726653	1136115816	0	2	0	0	28225.59331	140.0134825	45.00136566	44.99922943	44.92949677	32.75	2.130071261	67447	41.7484215	-72.67733888	0	0	0	0	0	CFADS2211-20190326-184225Z-DataLog_User.dat	1.68E-05	41.7484215	-72.67733888	1	0	0
1012	1/1/2006	13:17.9	0.25923486	6.221637	1136113998	0	2	0	0	27854.03269	139.9706841	45.00112152	44.99874115	44.93114471	25.9375	2.129794358	67362	41.76130835	-72.67481261	0	0	0	0	0	CFADS2211-20190323-183920Z-DataLog_User.dat	0.010554428	41.76130835	-72.67481261	1	0	0
182	1/1/2006	46:11.4	0.28207689	6.769845	1136115971	0	2	0	0	28191.01394	139.9868942	45.00115204	45.00029755	44.93044281	32.77050265	2.128695494	67600	41.73542883	-72.67507943	0	0	0	0	0	CFADS2211-20190326-184225Z-DataLog_User.dat	0.010395865	41.73542883	-72.67507943	1	0	0
43	1/1/2006	27:16.7	0.06060968	1.454632	1136096837	0	2	0	0	27739.01459	140.0399633	44.9970932	44.99922943	44.93053436	23.85798429	2.128134166	50467	41.77083215	-72.67447849	0	0	0	0	0	CFADS2211-20190323-135902Z-DataLog_User.dat	0	41.77083215	-72.67447849	1	0	0
3502	1/1/2006	01:06.4	0.20910155	5.018437	1136109666	0	2	0	0	28173.98172	139.9232482	45.00081635	44.99983978	44.93062592	30.75	2.127973378	61393	41.7781823	-72.68550298	0	0	0	0	0	CFADS2211-20190326-165548Z-DataLog_User.dat	0.004040768	41.7781823	-72.68550298	1	0	0
1101	1/1/2006	00:56.4	0.16731939	4.015665	1136106056	0	2	0	0	27868.97527	140.0043385	44.99892426	44.99785614	44.9295578	27.3125	2.125525904	59544	41.74255062	-72.67632325	0	0	0	0	0	CFADS2211-20190323-162852Z-DataLog_User.dat	0.000112553	41.74255062	-72.67632325	1	0	0
2048	1/1/2006	19:36.9	0.2219554	5.32693	1136110777	0	2	0	0	28477.50922	139.5747733	44.99846649	44.99892426	44.92845917	33.6875	2.125082162	61871	41.75589703	-72.69236703	0	0	0	0	0	CFADS2211-20190324-163234Z-DataLog_User.dat	0.007432652	41.75589703	-72.69236703	1	0	0
2291	1/1/2006	58:17.3	0.12381107	2.971466	1136102297	0	2	0	0	27898.548	139.9959258	44.99855804	45.00102997	44.93209076	26.76752646	2.124927257	55844	41.76366078	-72.69105259	0	0	0	0	0	CFADS2211-20190323-152436Z-DataLog_User.dat	0.006495556	41.76366078	-72.69105259	1	0	0
113	1/1/2006	46:12.2	0.03208586	0.770061	1136094372	0	2	0	0	27969.95476	139.9643984	44.99825287	45.00060272	44.92980194	28.42757937	2.124628438	48042	41.76562465	-72.67338072	0	0	0	0	0	CFADS2211-20190323-131708Z-DataLog_User.dat	0.007815676	41.76562465	-72.67338072	1	0	0
317	1/1/2006	48:30.0	0.07534762	1.808343	1136098110	0	2	0	0	28146.91095	139.9984984	45.00259186	45.00045013	44.93170953	28.8125	2.12445882	49402	41.75727082	-72.67090553	0	0	0	0	0	CFADS2211-20190324-133734Z-DataLog_User.dat	0.006837382	41.75727082	-72.67090553	1	0	0
4841	1/1/2006	03:43.1	0.21091604	5.061985	1136109823	0	2	0	0	28117.73421	140.5203504	44.9991684	44.99892426	44.92940521	31.0625	2.123693355	61547	41.77195381	-72.68721159	0	0	0	0	0	CFADS2211-20190326-165548Z-DataLog_User.dat	0.010971055	41.77195381	-72.68721159	1	0	0
381	1/1/2006	30:47.5	0.18804993	4.513198	1136107848	0	2	0	0	27870.1135	139.8597506	44.99993134	45.00197601	44.93254852	28	2.123552925	61307	41.75282909	-72.67774897	0	0	0	0	0	CFADS2211-20190323-165946Z-DataLog_User.dat	0.006179047	41.75282909	-72.67774897	1	0	0
68	1/1/2006	37:04.5	0.06741338	1.617921	1136097425	0	2	0	0	27677.69539	139.8114824	44.99875585	44.99938202	44.93093109	24.125	2.123136759	51047	41.79887494	-72.66236302	0	0	0	0	0	CFADS2211-20190323-140810Z-DataLog_User.dat	0.005476803	41.79887494	-72.66236302	1	0	0
1171	1/1/2006	24:02.3	0.30835971	7.400633	1136118242	0	2	0	0	28204.78639	139.974558	45.00063324	44.9991684	44.92906952	34.4375	2.121978102	69220	41.77554209	-72.68584311	0	0	0	0	0	CFADS2211-20190324-185148Z-DataLog_User.dat	0.00464409	41.77554209	-72.68584311	1	0	0
1315	1/1/2006	05:23.8	0.21208082	5.08994	1136109924	0	2	0	0	28109.9948	139.7386756	44.9991684	44.99959564	44.92894745	34.00892857	2.120261658	61032	41.74800771	-72.69419212	0	0	0	0	0	CFADS2211-20190324-163234Z-DataLog_User.dat	0.00733817	41.74800771	-72.69419212	1	0	0
1886	1/1/2006	16:29.4	0.21978443	5.274826	1136110589	0	2	0	0	28212.54163	140.0117345	44.99845898	44.99937052	44.92897046	33.6875	2.120087209	61686	41.75176294	-72.69447943	0	0	0	0	0	CFADS2211-20190324-163234Z-DataLog_User.dat	0	41.75176294	-72.69447943	1	0	0
245	1/1/2006	33:30.9	0.14827416	3.55858	1136104411	0	2	0	0	27878.38207	140.0144256	45.0009079	44.9988327	44.93025971	27.625	2.119704227	57924	41.75815754	-72.69216678	0	0	0	0	0	CFADS2211-20190323-155901Z-DataLog_User.dat	3.50E-05	41.75815754	-72.69216678	1	0	0
1294	1/1/2006	04:59.4	0.21179896	5.083175	1136109899	0	2	0	0	28251.43929	139.9993836	44.99940407	44.9998246	44.9295137	34.04515707	2.116495159	61008	41.74814453	-72.69621791	0	0	0	0	0	CFADS2211-20190324-163234Z-DataLog_User.dat	0.007095209	41.74814453	-72.69621791	1	0	0
354	1/1/2006	51:15.9	0.0356008	0.854419	1136094676	0	2	0	0	27801.8502	140.0579685	44.997612	45.00020599	44.92928314	27.54100529	2.116111004	48341	41.7518984	-72.67827619	0	0	0	0	0	CFADS2211-20190323-131708Z-DataLog_User.dat	0.008232039	41.7518984	-72.67827619	1	0	0
392	1/1/2006	13:32.6	0.13440518	3.225724	1136103213	0	2	0	0	27856.83851	139.833185	44.99977875	45.00045013	44.93148041	27	2.114867763	56745	41.76301472	-72.68353572	0	0	0	0	0	CFADS2211-20190323-153609Z-DataLog_User.dat	0.010595355	41.76301472	-72.68353572	1	0	0
89	1/1/2006	30:11.0	0.14596068	3.503056	1136104211	0	2	0	0	27997.63601	139.9287146	45.00029755	44.99962616	44.93105316	27.3125	2.113678632	57728	41.75713022	-72.70650395	0	0	0	0	0	CFADS2211-20190323-155901Z-DataLog_User.dat	0.005164379	41.75713022	-72.70650395	1	0	0
670	1/1/2006	52:55.0	0.20341467	4.881952	1136109175	0	2	0	0	28260.42935	140.0343501	44.99970589	44.99892426	44.92772675	34.5625	2.111399895	60294	41.74214271	-72.69427739	0	0	0	0	0	CFADS2211-20190324-163234Z-DataLog_User.dat	0.004982647	41.74214271	-72.69427739	1	0	0
41	1/1/2006	44:41.2	0.03103281	0.744787	1136094281	0	2	0	0	27889.5938	139.8961418	44.99666596	45.00102997	44.93001556	28.6875	2.11010025	47951	41.76806009	-72.67310501	0	0	0	0	0	CFADS2211-20190323-131708Z-DataLog_User.dat	0.00153065	41.76806009	-72.67310501	1	0	0
1361	1/1/2006	04:01.2	0.29445827	7.066998	1136117041	0	2	0	0	28197.9226	139.9310479	44.99925995	45.00005341	44.92958832	34.33998691	2.107452298	68038	41.78145458	-72.69649894	0	0	0	0	0	CFADS2211-20190324-185148Z-DataLog_User.dat	0.006450123	41.78145458	-72.69649894	1	0	0
3301	1/1/2006	36:54.7	0.19230008	4.615202	1136108215	0	2	0	0	27916.31226	140.0282782	44.99672507	45.00082817	44.93187714	27	2.106087018	61669	41.73467149	-72.67050715	0	0	0	0	0	CFADS2211-20190323-165946Z-DataLog_User.dat	0.006948303	41.73467149	-72.67050715	1	0	0
518	1/1/2006	54:41.7	0.03798234	0.911576	1136094882	0	2	0	0	27893.26134	139.5136653	44.99730682	45.00060272	44.93062592	26.875	2.102644482	48543	41.74416495	-72.6765987	0	0	0	0	0	CFADS2211-20190323-131708Z-DataLog_User.dat	0	41.74416495	-72.6765987	1	0	0
38	1/1/2006	05:51.8	0.12907153	3.097717	1136102752	0	2	0	0	27916.24742	140.1726745	45.00041962	45.00005341	44.93187714	27.0625	2.102041671	56291	41.75961025	-72.72259939	0	0	0	0	0	CFADS2211-20190323-153609Z-DataLog_User.dat	0.004112979	41.75961025	-72.72259939	1	0	0
163	1/1/2006	02:03.3	0.1680932	4.034237	1136106123	0	2	0	0	27862.55474	140.059568	44.99868012	44.99843597	44.92964935	27.3125	2.101825813	59610	41.73972808	-72.67583509	0	0	0	0	0	CFADS2211-20190323-162852Z-DataLog_User.dat	0.004995415	41.73972808	-72.67583509	1	0	0
1995	1/1/2006	18:35.7	0.221246	5.309904	1136110716	0	2	0	0	28319.0598	140.0262261	44.99925995	44.99907684	44.92894745	33.6875	2.101478462	61810	41.75412455	-72.6961931	0	0	0	0	0	CFADS2211-20190324-163234Z-DataLog_User.dat	0	41.75412455	-72.6961931	1	0	0
386	1/1/2006	38:05.8	0.19312309	4.634954	1136108286	0	2	0	0	27716.44306	141.1262299	44.99769972	45.00040811	44.93173797	26.8125	2.101422393	61739	41.72947069	-72.66892208	0	0	0	0	0	CFADS2211-20190323-165946Z-DataLog_User.dat	0.00691948	41.72947069	-72.66892208	1	0	0
1433	1/1/2006	07:41.2	0.21367163	5.128119	1136110061	0	2	0	0	28183.30825	139.4790636	44.99953461	44.99962616	44.92876434	33.875	2.099454426	61167	41.74769855	-72.694036	0	0	0	0	0	CFADS2211-20190324-163234Z-DataLog_User.dat	0.004923158	41.74769855	-72.694036	1	0	0
470	1/1/2006	27:34.5	0.14414921	3.459581	1136104054	0	2	0	0	28218.07238	140.2475781	45.00068556	45.00030917	44.93201229	27.125	2.096889829	57574	41.75667394	-72.71435071	0	0	0	0	0	CFADS2211-20190323-154819Z-DataLog_User.dat	0.003378417	41.75667394	-72.71435071	1	0	0
106	1/1/2006	39:05.2	0.23547643	5.651434	1136111945	0	2	0	0	28136.56811	140.0067978	44.99929286	44.99887233	44.92967907	29.9375	2.095540903	63637	41.74959674	-72.68716288	0	0	0	0	0	CFADS2211-20190326-173751Z-DataLog_User.dat	0.010052722	41.74959674	-72.68716288	1	0	0
220	1/1/2006	44:13.7	0.11404722	2.737133	1136101454	0	2	0	0	27845.93292	139.8867344	45.00185394	44.99977875	44.93184662	26.25	2.094580792	55013	41.76735331	-72.70229595	0	0	0	0	0	CFADS2211-20190323-151056Z-DataLog_User.dat	0.005545945	41.76735331	-72.70229595	1	0	0
162	1/1/2006	08:33.7	0.13094604	3.142705	1136102914	0	2	0	0	27879.13487	139.9042074	45.00041962	44.99959564	44.93096161	27.02519634	2.091460017	56451	41.76076735	-72.70601406	0	0	0	0	0	CFADS2211-20190323-153609Z-DataLog_User.dat	0.006673869	41.76076735	-72.70601406	1	0	0
1473	1/1/2006	08:28.1	0.21421464	5.141151	1136110108	0	2	0	0	28294.51014	139.999164	45.00008392	44.99953461	44.92888641	33.875	2.091039206	61212	41.74732882	-72.69785476	0	0	0	0	0	CFADS2211-20190324-163234Z-DataLog_User.dat	0	41.74732882	-72.69785476	1	0	0
460	1/1/2006	53:28.8	0.03713918	0.89134	1136094809	0	2	0	0	27812.73803	139.8771794	44.9970932	45.00054169	44.92995453	27	2.088290359	48472	41.74367075	-72.68111868	0	0	0	0	0	CFADS2211-20190323-131708Z-DataLog_User.dat	0.005777248	41.74367075	-72.68111868	1	0	0
186	1/1/2006	58:19.6	0.248838	5.972112	1136113100	0	2	0	0	27714.06438	139.9624538	44.99854529	45.00021213	44.9327192	24.625	2.087774247	66478	41.76706507	-72.7048284	0	0	0	0	0	CFADS2211-20190323-182251Z-DataLog_User.dat	0.014109653	41.76706507	-72.7048284	1	0	0
862	1/1/2006	13:14.8	0.09253269	2.220785	1136099595	0	2	0	0	27534.76642	139.7172238	44.99792396	45.000475	44.93137416	28.25	2.087618425	51479	41.79932276	-72.7000482	0	0	0	0	0	CFADS2211-20190326-141537Z-DataLog_User.dat	0.002873107	41.79932276	-72.7000482	1	0	0
1625	1/1/2006	11:25.6	0.21626828	5.190439	1136110286	0	2	0	0	28576.99216	140.5330399	44.99907684	44.99944305	44.92888641	33.75	2.087448784	61388	41.7493081	-72.69797296	0	0	0	0	0	CFADS2211-20190324-163234Z-DataLog_User.dat	0.003395955	41.7493081	-72.69797296	1	0	0
945	1/1/2006	19:40.0	0.30532414	7.327779	1136117980	0	2	0	0	28234.6628	140.0422979	44.99871063	44.99966007	44.9293713	34.375	2.087447135	68962	41.77811305	-72.68668295	0	0	0	0	0	CFADS2211-20190324-185148Z-DataLog_User.dat	0.001487033	41.77811305	-72.68668295	1	0	0
685	1/1/2006	22:24.9	0.09889933	2.373584	1136100145	0	2	0	0	28196.69731	140.0758066	44.9988503	44.99980329	44.93032106	29.1875	2.087003586	51405	41.74388929	-72.65185814	0	0	0	0	0	CFADS2211-20190324-140408Z-DataLog_User.dat	0.007960566	41.74388929	-72.65185814	1	0	0
1997	1/1/2006	18:37.9	0.221272	5.310528	1136110718	0	2	0	0	28300.77568	140.0050473	44.99925995	44.99907684	44.92894745	33.6875	2.086097228	61813	41.75415494	-72.69587417	0	0	0	0	0	CFADS2211-20190324-163234Z-DataLog_User.dat	0.005647443	41.75415494	-72.69587417	1	0	0
2041	1/1/2006	13:06.2	0.0924326	2.218382	1136099586	0	2	0	0	27907.22103	139.7396666	45.00057221	45.00145721	44.93193817	29.71031746	2.084886689	50854	41.74127038	-72.66013089	0	0	0	0	0	CFADS2211-20190324-140408Z-DataLog_User.dat	0	41.74127038	-72.66013089	1	0	0
337	1/1/2006	46:00.9	0.28195519	6.766925	1136115961	0	2	0	0	27868.72559	140.0001683	45.00051117	44.99974823	44.931633	27.875	2.084576181	69294	41.75770135	-72.70397177	0	0	0	0	0	CFADS2211-20190323-190646Z-DataLog_User.dat	9.96E-05	41.75770135	-72.70397177	1	0	0
26	1/1/2006	44:13.2	0.07237541	1.73701	1136097853	0	2	0	0	27693.89001	140.0133721	44.99852753	45.00035858	44.93218231	24.3164267	2.083610632	51468	41.77359121	-72.67708292	0	0	0	0	0	CFADS2211-20190323-141603Z-DataLog_User.dat	0	41.77359121	-72.67708292	1	0	0
121	1/1/2006	37:43.6	0.27619874	6.62877	1136115464	0	2	0	0	27929.25148	139.6571374	45.00164032	45.00124359	44.9330368	27.875	2.083498814	68805	41.76051986	-72.67506279	0	0	0	0	0	CFADS2211-20190323-190516Z-DataLog_User.dat	0.009961056	41.76051986	-72.67506279	1	0	0
352	1/1/2006	39:13.4	0.11057167	2.65372	1136101153	0	2	0	0	28092.07146	140.4096351	44.99956513	45.00102997	44.9323349	26.0625	2.08282829	54717	41.7648806	-72.72749329	0	0	0	0	0	CFADS2211-20190323-150314Z-DataLog_User.dat	0.003514329	41.7648806	-72.72749329	1	0	0
33	1/1/2006	02:01.9	0.29307711	7.033851	1136116922	0	2	0	0	28304.93223	139.9699177	44.9998703	44.9996872	44.92913055	34.40079365	2.082260921	67920	41.78032797	-72.69514713	0	0	0	0	0	CFADS2211-20190324-185148Z-DataLog_User.dat	0.009442503	41.78032797	-72.69514713	1	0	0
2891	1/1/2006	45:32.0	0.19828728	4.758895	1136108732	0	2	0	0	28329.9328	139.9909258	44.99959564	44.99886322	44.92797089	34.875	2.081392316	59858	41.74739218	-72.68308817	0	0	0	0	0	CFADS2211-20190324-163234Z-DataLog_User.dat	0.000346071	41.74739218	-72.68308817	1	0	0
1881	1/1/2006	24:34.8	0.05873568	1.409656	1136096675	0	2	0	0	27795.1846	140.1011596	44.99958813	44.99908787	44.93012214	24	2.081116928	50308	41.76535146	-72.67384832	0	0	0	0	0	CFADS2211-20190323-135328Z-DataLog_User.dat	0	41.76535146	-72.67384832	1	0	0
333	1/1/2006	50:49.3	0.03529296	0.847031	1136094649	0	2	0	0	27906.68988	140.29281	44.99784258	45.00007036	44.92960414	27.625	2.080731427	48316	41.75451732	-72.67699246	0	0	0	0	0	CFADS2211-20190323-131708Z-DataLog_User.dat	0.012322574	41.75451732	-72.67699246	1	0	0
226	1/1/2006	10:10.2	0.04872916	1.1695	1136095810	0	2	0	0	27710.31663	140.0084018	44.99706524	44.99901581	44.92981856	25	2.080318865	49457	41.74762739	-72.67357599	0	0	0	0	0	CFADS2211-20190323-133827Z-DataLog_User.dat	0	41.74762739	-72.67357599	1	0	0
338	1/1/2006	24:43.5	0.14217057	3.412094	1136103884	0	2	0	0	28009.70406	139.8467357	44.99962616	45.00121307	44.93193817	27.03439153	2.078799736	57405	41.75707878	-72.70712836	0	0	0	0	0	CFADS2211-20190323-154819Z-DataLog_User.dat	0.006685984	41.75707878	-72.70712836	1	0	0
1131	1/1/2006	30:42.2	0.14632165	3.51172	1136104242	0	2	0	0	27986.94941	140.0079998	45.00081635	44.9991684	44.93105316	27.375	2.07792827	57759	41.75743435	-72.70501311	0	0	0	0	0	CFADS2211-20190323-155901Z-DataLog_User.dat	0.00013228	41.75743435	-72.70501311	1	0	0
1908	1/1/2006	16:54.8	0.22007909	5.281898	1136110615	0	2	0	0	28214.97417	139.567232	44.99884627	44.99919617	44.92859496	33.64847884	2.077610165	61712	41.75142337	-72.69375686	0	0	0	0	0	CFADS2211-20190324-163234Z-DataLog_User.dat	0.011004704	41.75142337	-72.69375686	1	0	0
1753	1/1/2006	57:43.1	0.24841496	5.961959	1136113063	0	2	0	0	28218.97152	140.028382	45.00176239	45.00005341	44.93102264	30.625	2.076817255	64736	41.75794942	-72.68324019	0	0	0	0	0	CFADS2211-20190326-175452Z-DataLog_User.dat	0	41.75794942	-72.68324019	1	0	0
1011	1/1/2006	18:43.7	0.22133875	5.31213	1136110724	0	2	0	0	27818.12996	140.0989912	44.9986496	45.00106049	44.93245697	25.3125	2.076415715	64139	41.79423681	-72.6970781	0	0	0	0	0	CFADS2211-20190323-174538Z-DataLog_User.dat	0.006893757	41.79423681	-72.6970781	1	0	0
206	1/1/2006	57:46.9	0.12345919	2.963021	1136102267	0	2	0	0	27874.38259	139.9372889	44.99990082	45.00084686	44.93193817	26.75	2.076381271	55814	41.7638461	-72.68737806	0	0	0	0	0	CFADS2211-20190323-152436Z-DataLog_User.dat	0.00669709	41.7638461	-72.68737806	1	0	0
413	1/1/2006	09:22.8	0.29818047	7.156331	1136117363	0	2	0	0	28185.57568	140.0210068	44.9998703	45.00005341	44.92971039	34.4375	2.075444601	68355	41.78063311	-72.69285668	0	0	0	0	0	CFADS2211-20190324-185148Z-DataLog_User.dat	0.000466051	41.78063311	-72.69285668	1	0	0
432	1/1/2006	08:10.1	0.21400548	5.136132	1136110090	0	2	0	0	28151.88656	139.994025	44.99959564	44.99934343	44.92974833	30.86177249	2.071484978	61810	41.77009751	-72.68543262	0	0	0	0	0	CFADS2211-20190326-170836Z-DataLog_User.dat	2.26E-05	41.77009751	-72.68543262	1	0	0
377	1/1/2006	09:32.3	0.25662335	6.15896	1136113772	0	2	0	0	27876.04362	140.0081327	45.00099945	44.99855804	44.931633	25.47447644	2.070890035	67140	41.76775735	-72.6815731	0	0	0	0	0	CFADS2211-20190323-182953Z-DataLog_User.dat	0.01833805	41.76775735	-72.6815731	1	0	0
257	1/1/2006	10:48.9	0.04917722	1.180253	1136095849	0	2	0	0	27740.47189	140.0691872	44.9969101	44.99895477	44.92964935	24.875	2.069764416	49496	41.74531694	-72.67326082	0	0	0	0	0	CFADS2211-20190323-133827Z-DataLog_User.dat	0.005702452	41.74531694	-72.67326082	1	0	0
1531	1/1/2006	01:50.5	0.16794555	4.030693	1136106110	0	2	0	0	27872.30644	140.0167478	44.99868012	44.99825287	44.92974091	27.3125	2.069626394	59598	41.74014764	-72.67590912	0	0	0	0	0	CFADS2211-20190323-162852Z-DataLog_User.dat	6.36E-05	41.74014764	-72.67590912	1	0	0
2571	1/1/2006	49:47.4	0.076243	1.829832	1136098187	0	2	0	0	27813.43191	140.0647862	44.99996185	44.9988327	44.93087006	24.875	2.068052624	51798	41.78112307	-72.6933357	0	0	0	0	0	CFADS2211-20190323-141645Z-DataLog_User.dat	0.006778906	41.78112307	-72.6933357	1	0	0
971	1/1/2006	48:46.3	0.11720252	2.812861	1136101726	0	2	0	0	27886.48785	140.0051398	45.00176239	44.99938202	44.93123627	26.63359788	2.067352563	55282	41.76792644	-72.68277857	0	0	0	0	0	CFADS2211-20190323-151803Z-DataLog_User.dat	3.18E-05	41.76792644	-72.68277857	1	0	0
1422	1/1/2006	04:32.0	0.2531487	6.075569	1136113472	0	2	0	0	27721.34416	140.0664361	45.00197601	44.99932098	44.93193817	24.8125	2.067198081	66844	41.76756406	-72.7009347	0	0	0	0	0	CFADS2211-20190323-182953Z-DataLog_User.dat	0.014856694	41.76756406	-72.7009347	1	0	0
2561	1/1/2006	29:25.9	0.18710481	4.490516	1136107766	0	2	0	0	27927.89118	139.9991328	45.00081635	45.00203705	44.9323349	28.1875	2.066956034	61227	41.74873633	-72.67733085	0	0	0	0	0	CFADS2211-20190323-165402Z-DataLog_User.dat	0.012381691	41.74873633	-72.67733085	1	0	0
55	1/1/2006	38:37.1	0.27681868	6.643648	1136115517	0	2	0	0	27810.62231	139.9378081	45.00099945	45.0014267	44.93276215	27.8125	2.066150072	68857	41.75922575	-72.67534327	0	0	0	0	0	CFADS2211-20190323-190516Z-DataLog_User.dat	0.005350393	41.75922575	-72.67534327	1	0	0
3533	1/1/2006	43:51.8	0.23879422	5.731061	1136112232	0	2	0	0	28111.55265	139.9568668	44.9986496	45.00075531	44.93126679	29.75	2.064496451	63918	41.74033511	-72.68722756	0	0	0	0	0	CFADS2211-20190326-173751Z-DataLog_User.dat	0.005223469	41.74033511	-72.68722756	1	0	0
129	1/1/2006	49:28.5	0.11769101	2.824584	1136101769	0	2	0	0	27680.40994	138.6926968	45.00148773	44.9986496	44.93071747	26.75	2.062037949	55323	41.767229	-72.6801842	0	0	0	0	0	CFADS2211-20190323-151803Z-DataLog_User.dat	0.007394241	41.767229	-72.6801842	1	0	0
253	1/1/2006	49:42.3	0.07618406	1.828417	1136098182	0	2	0	0	27771.22918	140.0241909	44.9991684	44.99901581	44.93114471	24.875	2.061412157	51793	41.78091075	-72.69276218	0	0	0	0	0	CFADS2211-20190323-141645Z-DataLog_User.dat	0.012740017	41.78091075	-72.69276218	1	0	0
275	1/1/2006	59:17.4	0.12450731	2.988175	1136102357	0	2	0	0	28046.87791	139.9974654	44.99758148	45.00124359	44.93254852	26.72742147	2.058717389	55903	41.76250008	-72.69716285	0	0	0	0	0	CFADS2211-20190323-152436Z-DataLog_User.dat	0.011796306	41.76250008	-72.69716285	1	0	0
438	1/1/2006	02:49.3	0.21029291	5.04703	1136109769	0	2	0	0	28232.00103	140.0470815	44.9998703	44.99977875	44.93010712	30.98578042	2.058190165	61494	41.77364814	-72.68703948	0	0	0	0	0	CFADS2211-20190326-165548Z-DataLog_User.dat	0.004675177	41.77364814	-72.68703948	1	0	0
176	1/1/2006	32:26.2	0.23085903	5.540617	1136111546	0	2	0	0	27891.54724	139.9962305	44.99980927	44.99892426	44.93132782	24.4375	2.057487537	64948	41.78473617	-72.70282509	0	0	0	0	0	CFADS2211-20190323-175734Z-DataLog_User.dat	2.30E-06	41.78473617	-72.70282509	1	0	0
3153	1/1/2006	00:25.8	0.20863169	5.007161	1136109626	0	2	0	0	28296.81218	140.2368072	45.00060272	44.99993134	44.93071747	30.71858639	2.057229861	61352	41.78009635	-72.68482633	0	0	0	0	0	CFADS2211-20190326-165548Z-DataLog_User.dat	0	41.78009635	-72.68482633	1	0	0
459	1/1/2006	18:01.7	0.09585275	2.300466	1136099882	0	2	0	0	28189.07364	139.9834246	44.99971771	45.0014267	44.93187714	29.3125	2.055842054	51147	41.7407665	-72.65343688	0	0	0	0	0	CFADS2211-20190324-140408Z-DataLog_User.dat	0.024676998	41.7407665	-72.65343688	1	0	0
1752	1/1/2006	14:56.7	0.09371125	2.24907	1136099697	0	2	0	0	28279.90476	140.1457765	45.00060272	45.00060272	44.93227387	28.25	2.055444882	51578	41.79961352	-72.69693382	0	0	0	0	0	CFADS2211-20190326-141537Z-DataLog_User.dat	0	41.79961352	-72.69693382	1	0	0
661	1/1/2006	21:57.0	0.09857681	2.365843	1136100117	0	2	0	0	28150.14078	140.0022606	44.9998703	45.00005341	44.93025971	29.1875	2.054738293	51377	41.7410894	-72.651751	0	0	0	0	0	CFADS2211-20190324-140408Z-DataLog_User.dat	0	41.7410894	-72.651751	1	0	0
260	1/1/2006	49:51.3	0.07628824	1.830918	1136098191	0	2	0	0	27781.86218	139.9773524	44.99999237	44.9988327	44.93083954	24.875	2.054546715	51802	41.78130477	-72.69381518	0	0	0	0	0	CFADS2211-20190323-141645Z-DataLog_User.dat	0.007133552	41.78130477	-72.69381518	1	0	0
423	1/1/2006	02:31.6	0.21008844	5.042123	1136109752	0	2	0	0	28224.32126	140.0037053	44.9998703	44.99962616	44.93010712	30.9375	2.054349322	61477	41.77480516	-72.68665745	0	0	0	0	0	CFADS2211-20190326-165548Z-DataLog_User.dat	0.004666015	41.77480516	-72.68665745	1	0	0
234	1/1/2006	41:33.5	0.23719329	5.692639	1136112094	0	2	0	0	28143.34485	139.8448176	45.00008392	45.00045013	44.93135834	29.8125	2.053316922	63782	41.7392277	-72.68725815	0	0	0	0	0	CFADS2211-20190326-173751Z-DataLog_User.dat	0.006301577	41.7392277	-72.68725815	1	0	0
517	1/1/2006	47:02.1	0.24099598	5.783903	1136112422	0	2	0	0	28175.50662	140.0927039	45.00084686	44.99901581	44.93016815	29.875	2.053252376	64105	41.75482167	-72.68709906	0	0	0	0	0	CFADS2211-20190326-173751Z-DataLog_User.dat	0	41.75482167	-72.68709906	1	0	0
1013	1/1/2006	25:29.6	0.2260373	5.424895	1136111130	0	2	0	0	28100.59668	139.5551778	44.99908323	44.99994731	44.93053932	29.9375	2.052804967	62834	41.76947984	-72.69118929	0	0	0	0	0	CFADS2211-20190326-172432Z-DataLog_User.dat	0.014516301	41.76947984	-72.69118929	1	0	0
1661	1/1/2006	10:33.7	0.21566756	5.176021	1136110234	0	2	0	0	28124.67054	139.9571707	45.00106049	45.00029755	44.93010712	30.55137435	2.052166722	61952	41.77751864	-72.68570482	0	0	0	0	0	CFADS2211-20190326-170836Z-DataLog_User.dat	0.01653567	41.77751864	-72.68570482	1	0	0
2951	1/1/2006	14:51.6	0.0936526	2.247662	1136099692	0	2	0	0	28219.09895	139.8422282	45.0003891	45.00154877	44.93209076	29.5039267	2.051414092	50958	41.74266137	-72.65360137	0	0	0	0	0	CFADS2211-20190324-140408Z-DataLog_User.dat	0	41.74266137	-72.65360137	1	0	0
136	1/1/2006	32:50.0	0.1894678	4.547227	1136107970	0	2	0	0	27898.72618	140.0221114	44.99860277	45.00193855	44.93297093	27.65343915	2.050506946	61428	41.75296574	-72.67441949	0	0	0	0	0	CFADS2211-20190323-165946Z-DataLog_User.dat	0.003634379	41.75296574	-72.67441949	1	0	0
339	1/1/2006	38:56.7	0.11037887	2.649093	1136101137	0	2	0	0	27806.76058	139.9564828	44.99999237	45.0009079	44.93187714	26.0625	2.049359456	54700	41.76505985	-72.72527132	0	0	0	0	0	CFADS2211-20190323-150314Z-DataLog_User.dat	0	41.76505985	-72.72527132	1	0	0
79	1/1/2006	38:21.2	0.02663483	0.639236	1136093901	0	2	0	0	28660.14731	140.1140301	44.99932098	45.00182343	44.93096161	31.375	2.048989439	45874	41.77011537	-72.6748164	0	0	0	0	0	CFADS2211-20190326-124220Z-DataLog_User.dat	0.00835192	41.77011537	-72.6748164	1	0	0
30	1/1/2006	28:51.1	0.18670252	4.48086	1136107731	0	2	0	0	28723.64963	141.3142356	45.00014496	45.00020599	44.93096161	30.25	2.048822777	59487	41.78650553	-72.69864147	0	0	0	0	0	CFADS2211-20190326-163009Z-DataLog_User.dat	0	41.78650553	-72.69864147	1	0	0
2441	1/1/2006	13:52.4	0.0929672	2.231213	1136099632	0	2	0	0	28268.62859	140.0553071	45.00081635	45.0014267	44.93193817	29.625	2.048271366	50900	41.74227579	-72.65896947	0	0	0	0	0	CFADS2211-20190324-140408Z-DataLog_User.dat	0	41.74227579	-72.65896947	1	0	0
458	1/1/2006	45:53.5	0.24020277	5.764867	1136112354	0	2	0	0	28112.48977	139.9946681	44.99810028	44.99977875	44.93093109	29.84096859	2.047876236	64038	41.75064539	-72.68712317	0	0	0	0	0	CFADS2211-20190326-173751Z-DataLog_User.dat	0.013700369	41.75064539	-72.68712317	1	0	0
143	1/1/2006	39:47.9	0.23597125	5.66331	1136111988	0	2	0	0	28108.22483	139.909523	45.00063324	44.99938202	44.92974091	29.875	2.047179911	63679	41.74565002	-72.68721435	0	0	0	0	0	CFADS2211-20190326-173751Z-DataLog_User.dat	0.014713166	41.74565002	-72.68721435	1	0	0
76	1/1/2006	40:54.9	0.02841368	0.681928	1136094055	0	2	0	0	28283.38669	140.015257	44.99754425	45.00230835	44.93198611	30.625	2.04707082	46024	41.77472105	-72.68558936	0	0	0	0	0	CFADS2211-20190326-124455Z-DataLog_User.dat	1.62E-05	41.77472105	-72.68558936	1	0	0
168	1/1/2006	56:57.2	0.1228838	2.949211	1136102217	0	2	0	0	27887.58017	139.9944984	45.00041962	45.0009079	44.93254852	26.75	2.046823372	55765	41.76364191	-72.68628293	0	0	0	0	0	CFADS2211-20190323-152436Z-DataLog_User.dat	1.09E-05	41.76364191	-72.68628293	1	0	0
843	1/1/2006	55:56.8	0.20551892	4.932454	1136109357	0	2	0	0	28098.55773	140.016298	44.99956513	44.9991684	44.92989349	30.60569372	2.04630433	61088	41.78986255	-72.68152426	0	0	0	0	0	CFADS2211-20190326-165548Z-DataLog_User.dat	0.005787785	41.78986255	-72.68152426	1	0	0
362	1/1/2006	25:14.4	0.14252821	3.420677	1136103914	0	2	0	0	28031.51368	139.9952721	44.99972595	45.00070929	44.93227435	27	2.045488094	57436	41.75680854	-72.70875962	0	0	0	0	0	CFADS2211-20190323-154819Z-DataLog_User.dat	7.30E-06	41.75680854	-72.70875962	1	0	0
311	1/1/2006	32:17.0	0.10575264	2.538063	1136100737	0	2	0	0	27850.74267	139.9629286	45.00011444	44.99977875	44.93135834	26.3125	2.044781994	54308	41.76802633	-72.69016425	0	0	0	0	0	CFADS2211-20190323-150314Z-DataLog_User.dat	0.00671145	41.76802633	-72.69016425	1	0	0
665	1/1/2006	44:01.8	0.19724355	4.733845	1136108642	0	2	0	0	27863.60987	139.9836591	44.99724579	44.99861908	44.93022919	26.25	2.042756338	62089	41.75569106	-72.67506635	0	0	0	0	0	CFADS2211-20190323-165946Z-DataLog_User.dat	6.43E-06	41.75569106	-72.67506635	1	0	0
53	1/1/2006	38:17.3	0.10992265	2.638144	1136101097	0	2	0	0	28178.09463	139.9416052	45.00051117	44.99990082	44.93053436	29.625	2.042707812	52342	41.75851471	-72.66801625	0	0	0	0	0	CFADS2211-20190324-143242Z-DataLog_User.dat	0	41.75851471	-72.66801625	1	0	0
71	1/1/2006	55:42.1	0.24701479	5.928355	1136112942	0	2	0	0	28092.81131	140.0012304	45.00154877	45.00014496	44.93093109	30.4375	2.038779613	64618	41.7580234	-72.6855682	0	0	0	0	0	CFADS2211-20190326-175452Z-DataLog_User.dat	1.04E-05	41.7580234	-72.6855682	1	0	0
40	1/1/2006	24:58.8	0.18401346	4.416323	1136107499	0	2	0	0	27900.53566	139.836667	44.9993515	45.00045013	44.93154144	29	2.038732515	60964	41.73118608	-72.67427154	0	0	0	0	0	CFADS2211-20190323-165402Z-DataLog_User.dat	0.009803306	41.73118608	-72.67427154	1	0	0
2681	1/1/2006	29:41.2	0.18728246	4.494779	1136107781	0	2	0	0	27882.81138	139.9581268	45.00127411	45.00203705	44.9323349	28.125	2.038225589	61242	41.75021697	-72.67757796	0	0	0	0	0	CFADS2211-20190323-165402Z-DataLog_User.dat	0.00711877	41.75021697	-72.67757796	1	0	0
465	1/1/2006	18:08.6	0.09593315	2.302396	1136099889	0	2	0	0	28206.46809	140.0509022	44.9996872	45.00145721	44.93184662	29.3125	2.037043728	51153	41.74145615	-72.65328655	0	0	0	0	0	CFADS2211-20190324-140408Z-DataLog_User.dat	0.007839029	41.74145615	-72.65328655	1	0	0
471	1/1/2006	40:22.0	0.02803212	0.672771	1136094022	0	2	0	0	28403.31165	140.0994544	44.99779511	45.00206757	44.931633	30.8125	2.03659836	45993	41.77374277	-72.68351248	0	0	0	0	0	CFADS2211-20190326-124455Z-DataLog_User.dat	0.006387615	41.77374277	-72.68351248	1	0	0
1792	1/1/2006	40:29.8	0.23645661	5.674959	1136112030	0	2	0	0	28136.50798	139.8883655	45.00027817	44.99977875	44.93016815	29.82837302	2.036116465	63720	41.74456979	-72.68722765	0	0	0	0	0	CFADS2211-20190326-173751Z-DataLog_User.dat	0.014242779	41.74456979	-72.68722765	1	0	0
11	1/1/2006	59:20.5	0.08287559	1.989014	1136098760	0	2	0	0	27765.4706	139.8185968	45.00084686	45.00060272	44.93239594	24.875	2.035751606	52362	41.78303735	-72.6985357	0	0	0	0	0	CFADS2211-20190323-143127Z-DataLog_User.dat	0	41.78303735	-72.6985357	1	0	0
680	1/1/2006	44:21.1	0.19746649	4.739196	1136108661	0	2	0	0	27916.3273	139.9959422	44.99748993	44.99886322	44.93010712	26.29464286	2.03062203	62108	41.75621609	-72.67521875	0	0	0	0	0	CFADS2211-20190323-165946Z-DataLog_User.dat	0.006672664	41.75621609	-72.67521875	1	0	0
24	1/1/2006	00:27.5	0.08365186	2.007645	1136098828	0	2	0	0	27821.17346	139.7888679	45.00136566	45.00115204	44.93264008	24.8125	2.027200251	52428	41.78443604	-72.70239847	0	0	0	0	0	CFADS2211-20190323-143204Z-DataLog_User.dat	0.002364519	41.78443604	-72.70239847	1	0	0
368	1/1/2006	46:39.3	0.28239986	6.777597	1136115999	0	2	0	0	27915.69302	140.0431021	45.00060272	44.9991684	44.93096161	27.875	2.025689474	69331	41.75701507	-72.70748032	0	0	0	0	0	CFADS2211-20190323-190646Z-DataLog_User.dat	0	41.75701507	-72.70748032	1	0	0
408	1/1/2006	47:28.8	0.28297205	6.791329	1136116049	0	2	0	0	27900.18556	139.9398432	45.0003891	44.99938202	44.93093109	27.91492147	2.02439064	69381	41.75660649	-72.71001033	0	0	0	0	0	CFADS2211-20190323-190646Z-DataLog_User.dat	0.00738212	41.75660649	-72.71001033	1	0	0
905	1/1/2006	28:57.3	0.10344096	2.482583	1136100537	0	2	0	0	28062.32396	140.0044724	45.00136566	44.99938202	44.93074799	29.1875	2.023259768	52406	41.80054384	-72.69691446	0	0	0	0	0	CFADS2211-20190326-141537Z-DataLog_User.dat	2.51E-06	41.80054384	-72.69691446	1	0	0
731	1/1/2006	40:31.8	0.27814613	6.675507	1136115632	0	2	0	0	27840.29925	139.9467125	45.00154877	45.00154877	44.93270111	27.75	2.021278732	68970	41.75795749	-72.68256093	0	0	0	0	0	CFADS2211-20190323-190646Z-DataLog_User.dat	0.004563767	41.75795749	-72.68256093	1	0	0
341	1/1/2006	15:44.9	0.09426973	2.262473	1136099745	0	2	0	0	28381.01689	140.2632807	45.00072253	45.00115204	44.93177686	29.4375	2.021071654	51011	41.73675917	-72.65434068	0	0	0	0	0	CFADS2211-20190324-140408Z-DataLog_User.dat	0.007175106	41.73675917	-72.65434068	1	0	0
511	1/1/2006	28:46.0	0.06164397	1.479455	1136096926	0	2	0	0	27681.32116	140.0267856	44.99748993	44.99999237	44.93126679	23.75	2.020660716	50556	41.77632899	-72.67649012	0	0	0	0	0	CFADS2211-20190323-140021Z-DataLog_User.dat	0.012485503	41.77632899	-72.67649012	1	0	0
82	1/1/2006	48:26.8	0.1169768	2.807443	1136101707	0	2	0	0	27823.65463	139.9231233	45.00115204	44.99953461	44.93065643	26.625	2.020177762	55260	41.76802076	-72.68358601	0	0	0	0	0	CFADS2211-20190323-151803Z-DataLog_User.dat	0	41.76802076	-72.68358601	1	0	0
83	1/1/2006	39:48.2	0.11097458	2.66339	1136101188	0	2	0	0	28191.42034	140.05136	44.99962616	45.00008392	44.93010712	29.625	2.019777796	52432	41.75692331	-72.67215886	0	0	0	0	0	CFADS2211-20190324-143242Z-DataLog_User.dat	0.009669413	41.75692331	-72.67215886	1	0	0
3152	1/1/2006	15:15.0	0.09392354	2.254165	1136099715	0	2	0	0	28253.97441	139.96216	45.00109867	45.00145865	44.93193817	29.5	2.01871728	50982	41.73974019	-72.65371388	0	0	0	0	0	CFADS2211-20190324-140408Z-DataLog_User.dat	0.008737002	41.73974019	-72.65371388	1	0	0
198	1/1/2006	34:08.1	0.19037106	4.568905	1136108048	0	2	0	0	27856.80523	140.0282714	44.99846649	45.00164032	44.93291473	27.4375	2.017365292	61505	41.74719153	-72.67350236	0	0	0	0	0	CFADS2211-20190323-165946Z-DataLog_User.dat	0.004988651	41.74719153	-72.67350236	1	0	0
384	1/1/2006	16:34.7	0.09484552	2.276292	1136099795	0	2	0	0	28298.1675	141.0500638	44.99969737	45.00179969	44.9324208	29.375	2.016832953	51059	41.73619875	-72.65889489	0	0	0	0	0	CFADS2211-20190324-140408Z-DataLog_User.dat	0	41.73619875	-72.65889489	1	0	0
484	1/1/2006	18:30.6	0.09618701	2.308488	1136099911	0	2	0	0	28278.43094	140.129033	44.99886322	45.00112152	44.93178558	29.25	2.016777112	51175	41.74375234	-72.65398612	0	0	0	0	0	CFADS2211-20190324-140408Z-DataLog_User.dat	0.014555061	41.74375234	-72.65398612	1	0	0
3371	1/1/2006	15:40.4	0.09421746	2.261219	1136099740	0	2	0	0	28252.10278	139.9762728	45.00081635	45.00115204	44.93193817	29.4375	2.013230717	51007	41.73717744	-72.65425278	0	0	0	0	0	CFADS2211-20190324-140408Z-DataLog_User.dat	0.007616382	41.73717744	-72.65425278	1	0	0
32	1/1/2006	05:29.4	0.21214613	5.091507	1136109929	0	2	0	0	28198.03043	139.9466314	44.99740333	44.99895477	44.92971678	31.0625	2.011853186	61651	41.7692902	-72.68356338	0	0	0	0	0	CFADS2211-20190326-170644Z-DataLog_User.dat	0	41.7692902	-72.68356338	1	0	0
541	1/1/2006	40:08.2	0.27787246	6.668939	1136115608	0	2	0	0	27877.54407	139.985387	45.00072479	45.00145721	44.93254852	27.75	2.011342516	68947	41.75771997	-72.68055481	0	0	0	0	0	CFADS2211-20190323-190646Z-DataLog_User.dat	0.013302792	41.75771997	-72.68055481	1	0	0
414	1/1/2006	47:36.0	0.28305603	6.793345	1136116056	0	2	0	0	27896.35121	139.9884961	45.00063324	44.99944305	44.93071747	27.88260582	2.009714597	69387	41.75651857	-72.71051458	0	0	0	0	0	CFADS2211-20190323-190646Z-DataLog_User.dat	0	41.75651857	-72.71051458	1	0	0
1271	1/1/2006	49:25.9	0.11766056	2.823853	1136101766	0	2	0	0	28486.60271	140.2278913	45.00148773	44.9986496	44.93071747	26.75	2.008432885	55320	41.76751126	-72.68033735	0	0	0	0	0	CFADS2211-20190323-151803Z-DataLog_User.dat	0	41.76751126	-72.68033735	1	0	0
682	1/1/2006	51:30.3	0.20243406	4.858417	1136109090	0	2	0	0	28025.2803	139.8708502	44.99944737	44.99993996	44.93141937	30.51865183	2.006795086	60825	41.77931411	-72.68869995	0	0	0	0	0	CFADS2211-20190326-165143Z-DataLog_User.dat	0	41.77931411	-72.68869995	1	0	0
19	1/1/2006	59:43.2	0.08313863	1.995327	1136098783	0	2	0	0	27775.96455	140.0435435	45.00246429	45.00084686	44.93245697	24.875	2.005685395	52385	41.78364516	-72.70079082	0	0	0	0	0	CFADS2211-20190323-143127Z-DataLog_User.dat	0.011217695	41.78364516	-72.70079082	1	0	0
212	1/1/2006	19:20.7	0.05510053	1.322413	1136096361	0	2	0	0	27662.80066	139.9589329	44.99941254	44.99861908	44.92989349	24.125	2.004520623	50000	41.75076683	-72.67387892	0	0	0	0	0	CFADS2211-20190323-134748Z-DataLog_User.dat	0.015944996	41.75076683	-72.67387892	1	0	0
217	1/1/2006	19:27.0	0.05517389	1.324173	1136096367	0	2	0	0	27646.79419	140.0178688	44.99919891	44.99843597	44.93001556	24.125	2.004277514	50006	41.75144179	-72.67396867	0	0	0	0	0	CFADS2211-20190323-134748Z-DataLog_User.dat	0.007902428	41.75144179	-72.67396867	1	0	0
823	1/1/2006	25:07.1	0.2257764	5.418634	1136111107	0	2	0	0	28274.18016	140.0293445	44.9991684	44.99993134	44.93025971	30	2.00347561	62811	41.77068256	-72.69014914	0	0	0	0	0	CFADS2211-20190326-172432Z-DataLog_User.dat	0.007422684	41.77068256	-72.69014914	1	0	0
1292	1/1/2006	31:26.1	0.23016317	5.523916	1136111486	0	2	0	0	28212.62805	139.9724176	44.99886322	44.99855804	44.93105316	24.4375	2.002839244	64889	41.78620488	-72.70239735	0	0	0	0	0	CFADS2211-20190323-175734Z-DataLog_User.dat	0.00976237	41.78620488	-72.70239735	1	0	0
241	1/1/2006	58:33.0	0.12399282	2.975828	1136102313	0	2	0	0	27976.84584	140.0856363	44.99819183	45.00112152	44.93215179	26.75	2.002695527	55859	41.76349264	-72.69280003	0	0	0	0	0	CFADS2211-20190323-152436Z-DataLog_User.dat	0.011681958	41.76349264	-72.69280003	1	0	0
153	1/1/2006	56:37.9	0.12266044	2.94385	1136102198	0	2	0	0	27874.14911	140.035509	45.00060272	45.00081635	44.93209076	26.75	2.002043539	55746	41.76339771	-72.68502039	0	0	0	0	0	CFADS2211-20190323-152436Z-DataLog_User.dat	0.007014896	41.76339771	-72.68502039	1	0	0
1211	1/1/2006	39:09.4	0.02719171	0.652601	1136093949	0	2	0	0	28383.47861	140.0207153	44.99830943	45.00184723	44.93125864	31.1875	2.001876627	45921	41.77124104	-72.67792808	0	0	0	0	0	CFADS2211-20190326-124220Z-DataLog_User.dat	0.007874119	41.77124104	-72.67792808	1	0	0
149	1/1/2006	18:03.1	0.05420309	1.300874	1136096283	0	2	0	0	27727.9129	140.0219406	44.99782562	44.99892426	44.93022919	24.28835979	2.000109983	49923	41.74235029	-72.67251851	0	0	0	0	0	CFADS2211-20190323-134748Z-DataLog_User.dat	0.015872152	41.74235029	-72.67251851	1	0	0
892	1/1/2006	25:15.4	0.22587285	5.420948	1136111115	0	2	0	0	28207.71396	140.0103177	44.99921521	44.99985704	44.93048659	29.9375	1.999930237	62819	41.76987437	-72.69037831	0	0	0	0	0	CFADS2211-20190326-172432Z-DataLog_User.dat	0.006586485	41.76987437	-72.69037831	1	0	0
151	1/1/2006	07:17.2	0.0883939	2.121454	1136099237	0	2	0	0	27982.89372	139.9633229	45.00029755	44.9996872	44.93123627	25.05693717	1.999706778	52831	41.78500087	-72.70268699	0	0	0	0	0	CFADS2211-20190323-143608Z-DataLog_User.dat	0.007306094	41.78500087	-72.70268699	1	0	0
14	1/1/2006	24:14.6	0.22516889	5.404053	1136111055	0	2	0	0	27795.31926	140.011588	44.99861165	44.99951943	44.93217553	24.7880291	1.999532084	64465	41.78313129	-72.69889417	0	0	0	0	0	CFADS2211-20190323-175309Z-DataLog_User.dat	0	41.78313129	-72.69889417	1	0	0
261	1/1/2006	12:06.0	0.09173618	2.201668	1136099526	0	2	0	0	27879.54133	139.9371459	44.99925995	44.99990082	44.93022919	28.3125	1.997939544	51411	41.80024305	-72.70379015	0	0	0	0	0	CFADS2211-20190326-141537Z-DataLog_User.dat	0.005580396	41.80024305	-72.70379015	1	0	0
130	1/1/2006	12:21.1	0.30024475	7.205874	1136117541	0	2	0	0	28289.90108	139.7132022	45.00151825	44.99953461	44.92897797	34.25	1.997889494	69145	41.75544248	-72.6763639	0	0	0	0	0	CFADS2211-20190326-190914Z-DataLog_User.dat	0.011805459	41.75544248	-72.6763639	1	0	0
514	1/1/2006	12:34.9	0.09207009	2.209682	1136099555	0	2	0	0	27932.54476	140.0099995	44.99939432	45.000028	44.93036548	28.3125	1.996971703	51438	41.80050096	-72.70120913	0	0	0	0	0	CFADS2211-20190326-141537Z-DataLog_User.dat	0.003868752	41.80050096	-72.70120913	1	0	0
901	1/1/2006	05:59.8	0.08749804	2.099953	1136099160	0	2	0	0	27817.93738	139.9430579	45.00184248	44.99962616	44.931488	25	1.996368833	52755	41.79237919	-72.70554104	0	0	0	0	0	CFADS2211-20190323-143608Z-DataLog_User.dat	0.015625146	41.79237919	-72.70554104	1	0	0
7	1/1/2006	43:59.0	0.19721108	4.733066	1136108639	0	2	0	0	28088.77507	140.1295772	45.00106049	45.00164032	44.93239594	30.75	1.9938995	60382	41.77987735	-72.69125303	0	0	0	0	0	CFADS2211-20190326-164529Z-DataLog_User.dat	0.004002074	41.77987735	-72.69125303	1	0	0
133	1/1/2006	17:43.2	0.05397196	1.295327	1136096263	0	2	0	0	27718.71973	140.0281253	44.99837494	44.99904633	44.93010712	24.3125	1.993165355	49904	41.74013292	-72.67189597	0	0	0	0	0	CFADS2211-20190323-134748Z-DataLog_User.dat	0.008296481	41.74013292	-72.67189597	1	0	0
344	1/1/2006	10:31.6	0.29897662	7.175439	1136117432	0	2	0	0	28531.87374	140.2190563	45.00173187	44.99990082	44.92964935	34.125	1.99061993	69037	41.75226898	-72.67791403	0	0	0	0	0	CFADS2211-20190326-190914Z-DataLog_User.dat	0.010314095	41.75226898	-72.67791403	1	0	0
116	1/1/2006	03:33.8	0.08580783	2.059388	1136099014	0	2	0	0	27855.94041	140.0550352	44.99901581	45.00102997	44.93270111	24.875	1.989665514	52611	41.80013625	-72.70649219	0	0	0	0	0	CFADS2211-20190323-143313Z-DataLog_User.dat	0.005183912	41.80013625	-72.70649219	1	0	0
92	1/1/2006	03:03.6	0.08545781	2.050987	1136098984	0	2	0	0	27841.71689	139.9828489	44.99913788	45.00115204	44.93315888	24.86420157	1.988916802	52581	41.79747818	-72.70678621	0	0	0	0	0	CFADS2211-20190323-143313Z-DataLog_User.dat	0	41.79747818	-72.70678621	1	0	0
97	1/1/2006	03:10.0	0.08553238	2.052777	1136098990	0	2	0	0	27837.93524	140.0050832	44.99852513	45.00115747	44.93288965	24.85013089	1.981817927	52588	41.79817214	-72.70668862	0	0	0	0	0	CFADS2211-20190323-143313Z-DataLog_User.dat	0.013059846	41.79817214	-72.70668862	1	0	0
515	1/1/2006	44:50.1	0.19780165	4.74724	1136108690	0	2	0	0	28242.22649	140.5389514	45.00060672	45.00186545	44.93211297	30.75	1.981023189	60431	41.77738893	-72.6939122	0	0	0	0	0	CFADS2211-20190326-164529Z-DataLog_User.dat	0.004107549	41.77738893	-72.6939122	1	0	0
1492	1/1/2006	28:17.1	0.22797578	5.471419	1136111297	0	2	0	0	27871.5247	140.0873017	44.9988327	44.99877167	44.93074799	24.4375	1.980331281	64703	41.80139108	-72.70670664	0	0	0	0	0	CFADS2211-20190323-175402Z-DataLog_User.dat	0.006791781	41.80139108	-72.70670664	1	0	0
516	1/1/2006	53:48.6	0.20403464	4.896831	1136109229	0	2	0	0	28251.18091	140.1108708	45.00151825	44.99977875	44.93083954	30.5625	1.979932369	60962	41.78376778	-72.68638484	0	0	0	0	0	CFADS2211-20190326-165419Z-DataLog_User.dat	0.00849332	41.78376778	-72.68638484	1	0	0
56	1/1/2006	53:54.4	0.20410201	4.898448	1136109234	0	2	0	0	28075.87319	139.8824638	45.00103492	44.99993389	44.93063231	30.5625	1.97917388	60967	41.78364019	-72.68589486	0	0	0	0	0	CFADS2211-20190326-165419Z-DataLog_User.dat	0	41.78364019	-72.68589486	1	0	0
105	1/1/2006	06:18.7	0.08771626	2.10519	1136099179	0	2	0	0	27820.22897	139.9556458	45.00154877	44.99974823	44.93114471	25	1.978849079	52773	41.79029417	-72.70492807	0	0	0	0	0	CFADS2211-20190323-143608Z-DataLog_User.dat	0	41.79029417	-72.70492807	1	0	0
34	1/1/2006	04:48.7	0.08667494	2.080199	1136099089	0	2	0	0	27827.33847	140.1065603	45.00041962	44.99977875	44.93209076	24.9375	1.976288415	52685	41.79865739	-72.70666704	0	0	0	0	0	CFADS2211-20190323-143608Z-DataLog_User.dat	0.006641333	41.79865739	-72.70666704	1	0	0
165	1/1/2006	28:37.7	0.22821393	5.477134	1136111318	0	2	0	0	27921.149	140.8825724	44.99886322	44.99874115	44.93123627	24.46073298	1.975349172	64723	41.80194987	-72.7068807	0	0	0	0	0	CFADS2211-20190323-175402Z-DataLog_User.dat	0.005614789	41.80194987	-72.7068807	1	0	0
100	1/1/2006	27:15.1	0.22725823	5.454197	1136111235	0	2	0	0	27770.02281	139.9697168	44.99783789	44.99887097	44.93087006	24.5	1.971317971	64642	41.79585744	-72.70652061	0	0	0	0	0	CFADS2211-20190323-175402Z-DataLog_User.dat	0.007666548	41.79585744	-72.70652061	1	0	0
152	1/1/2006	25:26.4	0.22599991	5.423998	1136111126	0	2	0	0	27686.21545	140.9676615	44.99849701	44.9986496	44.93132782	24.6875	1.970641794	64534	41.78649596	-72.7024372	0	0	0	0	0	CFADS2211-20190323-175402Z-DataLog_User.dat	0	41.78649596	-72.7024372	1	0	0
4	1/1/2006	25:12.2	0.22583549	5.420052	1136111112	0	2	0	0	27809.3286	140.012692	44.99755096	44.99913788	44.93141937	24.6875	1.970346872	64521	41.7853735	-72.7024336	0	0	0	0	0	CFADS2211-20190323-175402Z-DataLog_User.dat	0.007400248	41.7853735	-72.7024336	1	0	0
