# Supplementary material for: An enhanced procedure for urban mobile methane leak detection
Source: Heliyon. 2020 Oct 9;6(10):e04876. doi: 10.1016/j.heliyon.2020.e04876 (PMC7560587; doi:10.1016/j.heliyon.2020.e04876)
Supplement: New London 2019 - outliers [file mmc8.csv]

	DATE	TIME	FRAC_DAYS_SINCE_JAN1	FRAC_HRS_SINCE_JAN1	EPOCH_TIME	ALARM_STATUS	species	solenoid_valves	MPVPosition	OutletValve	CavityPressure	CavityTemp	WarmBoxTemp	EtalonTemp	DasTemp	CH4	GPS_TIME	GPS_ABS_LAT	GPS_ABS_LONG	WS_WIND_SPEED	WS_WIND_DIRECTION	WS_TEMP	WS_REL_HUMIDITY	WS_PRESSURE	filename	ddiff	lat	lon	outlier	omit	omitf
25	1/1/2006	10:20.0	0.42384227	10.172214	1136128220	0	2	0	0	28535.60766	139.8978466	45.00085006	44.99787595	44.92588738	38	2.586753659	71818	41.34398553	-72.09597977	0	0	0	0	0	CFADS2211-20190318-200613Z-DataLog_User.dat	0	41.34398553	-72.09597977	1	0	0
242	1/1/2006	28:09.6	0.39455528	9.469327	1136125690	0	2	0	0	28454.81793	140.0421345	44.99519126	45.00241828	44.92919159	42.125	2.57281622	70128	41.35044054	-72.10032265	0	0	0	0	0	CFADS2211-20190318-192033Z-DataLog_User.dat	0.000641142	41.35044054	-72.10032265	1	0	0
234	1/1/2006	30:41.1	0.43797542	10.51141	1136129441	0	2	0	0	28229.50923	139.8844823	44.99745941	45.00136566	44.92897797	38.5625	2.565502971	73821	41.3573799	-72.09985346	0	0	0	0	0	CFADS2211-20190318-202202Z-DataLog_User.dat	0.004796891	41.3573799	-72.09985346	1	0	0
697	1/1/2006	24:15.1	0.43350822	10.404197	1136129055	0	2	0	0	28052.64804	139.7817289	45.00043464	45.00061023	44.92827606	39.125	2.556270892	73441	41.35156093	-72.0971831	0	0	0	0	0	CFADS2211-20190318-200613Z-DataLog_User.dat	0.002704154	41.35156093	-72.0971831	1	0	0
106	1/1/2006	25:30.1	0.39270975	9.425034	1136125530	0	2	0	0	28190.16418	139.8901274	44.9999688	45.00174172	44.92870428	42.5625	2.496440123	69620	41.37158905	-72.17786646	0	0	0	0	0	CFADS2211-20190318-192033Z-DataLog_User.dat	0	41.37158905	-72.17786646	1	0	0
449	1/1/2006	35:08.1	0.4410665	10.585596	1136129708	0	2	0	0	28179.4378	140.4215622	45.00191498	44.99962616	44.92772675	38.5	2.475837845	74084	41.35571248	-72.09980692	0	0	0	0	0	CFADS2211-20190318-202202Z-DataLog_User.dat	0.004642152	41.35571248	-72.09980692	1	0	0
52	1/1/2006	54:47.9	0.41305415	9.9133	1136127288	0	2	0	0	28299.81316	139.9853576	44.99956513	44.99822235	44.92577362	39.3125	2.20498868	71701	41.34601693	-72.0946062	0	0	0	0	0	CFADS2211-20190318-195022Z-DataLog_User.dat	9.14E-06	41.34601693	-72.0946062	1	0	0
534	1/1/2006	49:57.7	0.45136182	10.832684	1136130598	0	2	0	0	28712.54968	139.7829152	45.00148773	45.00041962	44.92803192	39.67460318	2.196492471	74959	41.35421158	-72.09925947	0	0	0	0	0	CFADS2211-20190318-203500Z-DataLog_User.dat	3.39E-06	41.35421158	-72.09925947	1	0	0
239	1/1/2006	30:47.5	0.43805003	10.513201	1136129448	0	2	0	0	28343.59438	140.1958428	44.99742889	45.00136566	44.92888641	38.5625	2.186280351	73827	41.35742136	-72.10040629	0	0	0	0	0	CFADS2211-20190318-202202Z-DataLog_User.dat	0.004770162	41.35742136	-72.10040629	1	0	0
517	1/1/2006	36:32.6	0.44204414	10.609059	1136129793	0	2	0	0	28276.99537	139.8951506	45.00115204	44.99932098	44.92702484	38.53304974	2.183033594	74166	41.35631134	-72.10239922	0	0	0	0	0	CFADS2211-20190318-202202Z-DataLog_User.dat	0	41.35631134	-72.10239922	1	0	0
219	1/1/2006	27:42.7	0.39424384	9.461852	1136125663	0	2	0	0	28237.71813	139.9247445	44.99550629	45.00234222	44.92925263	42.1875	2.15059385	70101	41.35120336	-72.09786483	0	0	0	0	0	CFADS2211-20190318-192033Z-DataLog_User.dat	0.012611936	41.35120336	-72.09786483	1	0	0
871	1/1/2006	56:45.6	0.45608301	10.945992	1136131006	0	2	0	0	28256.09197	139.998743	44.99666596	45.00203705	44.92906952	39.6875	2.135940402	75361	41.35422385	-72.10358747	0	0	0	0	0	CFADS2211-20190318-203500Z-DataLog_User.dat	0.004133362	41.35422385	-72.10358747	1	0	0
795	1/1/2006	55:12.5	0.45500589	10.920141	1136130913	0	2	0	0	28649.50639	140.1937407	44.99953461	45.00084686	44.92845917	39.9375	2.133950858	75269	41.35358812	-72.10325492	0	0	0	0	0	CFADS2211-20190318-203500Z-DataLog_User.dat	0.005946217	41.35358812	-72.10325492	1	0	0
408	1/1/2006	34:17.5	0.44048061	10.571535	1136129658	0	2	0	0	28111.94668	139.9486243	45.00182343	45.00029755	44.9278183	38.4375	2.094975377	74034	41.35601819	-72.10266517	0	0	0	0	0	CFADS2211-20190318-202202Z-DataLog_User.dat	0.010166971	41.35601819	-72.10266517	1	0	0
20	1/1/2006	54:08.0	0.41259297	9.902231	1136127248	0	2	0	0	28303.99397	139.8331439	45.00185394	44.9983139	44.92556	39.3125	2.059018102	71662	41.34439867	-72.0949488	0	0	0	0	0	CFADS2211-20190318-195022Z-DataLog_User.dat	0.004309658	41.34439867	-72.0949488	1	0	0
911	1/1/2006	51:28.1	0.41074177	9.857802	1136127088	0	2	0	0	28279.52649	139.997212	44.99904633	44.99825287	44.92543793	39.1875	2.028773493	71504	41.34385581	-72.09483881	0	0	0	0	0	CFADS2211-20190318-193005Z-DataLog_User.dat	1.23E-05	41.34385581	-72.09483881	1	0	0
1154	1/1/2006	02:31.7	0.46008956	11.042149	1136131352	0	2	0	0	28348.31106	140.1191506	44.99837494	45.00106049	44.92836762	38.625	2.02806372	75494	41.35144337	-72.10282283	0	0	0	0	0	CFADS2211-20190318-203500Z-DataLog_User.dat	0	41.35144337	-72.10282283	1	0	0
210	1/1/2006	37:16.3	0.40088284	9.621188	1136126236	0	2	0	0	28244.80763	139.9720056	44.9996872	44.99791718	44.92467499	40.9375	2.023365305	70666	41.34342827	-72.09443085	0	0	0	0	0	CFADS2211-20190318-193005Z-DataLog_User.dat	8.81E-06	41.34342827	-72.09443085	1	0	0
750	1/1/2006	54:17.8	0.454373	10.904952	1136130858	0	2	0	0	28508.75102	140.0810075	45.00099945	45.00084686	44.92864227	40.0625	2.003378383	75215	41.35424727	-72.10010157	0	0	0	0	0	CFADS2211-20190318-203500Z-DataLog_User.dat	0.004764532	41.35424727	-72.10010157	1	0	0
782	1/1/2006	54:56.8	0.45482375	10.91577	1136130897	0	2	0	0	28664.7589	139.8845615	44.99925995	45.00084686	44.92876434	39.99107143	2.002392838	75254	41.35273666	-72.10213759	0	0	0	0	0	CFADS2211-20190318-203500Z-DataLog_User.dat	0.004711727	41.35273666	-72.10213759	1	0	0
